# Supplementary material for: Knowledge-primed neural networks enable biologically interpretable deep learning on single-cell sequencing data
Source: Genome Biol. 2020 Aug 3;21:190. doi: 10.1186/s13059-020-02100-5 (PMC7397672; doi:10.1186/s13059-020-02100-5)
Supplement: Supplementary file 3 — Additional file 3: Table S1. Differential node weights for the TCR KPNN trained on actual data vs control inputs. [file 13059_2020_2100_MOESM3_ESM.xlsx]

## Sheet: Table S1
Node	Comparison	p-value	Adjusted p-value	Differential node weight
EGFR	Real data versus control inputs	7.56823e-30	7.3914e-26	-0.0430748
STAT5A	Real data versus control inputs	2.8854e-19	5.63597e-16	-0.0252587
SMAD1	Real data versus control inputs	8.25675e-12	7.33076e-09	-0.0111684
TCF3	Real data versus control inputs	4.48728e-10	2.92162e-07	0.0280942
HSF1	Real data versus control inputs	5.58113e-09	3.20631e-06	-0.00446139
EZH2	Real data versus control inputs	9.06037e-09	4.6572e-06	0.0219033
DUSP3	Real data versus control inputs	5.58387e-08	2.26351e-05	-0.0377981
RELA	Real data versus control inputs	2.12294e-07	7.40478e-05	0.00992804
PTPN1	Real data versus control inputs	3.71994e-07	0.000113532	-0.00208264
MAPK14	Real data versus control inputs	3.08209e-06	0.000684108	0.0151264
STAT3	Real data versus control inputs	3.22023e-06	0.000698888	0.0174058
STAT5B	Real data versus control inputs	4.72473e-06	0.000941703	-0.00146631
RPS6KA4	Real data versus control inputs	6.37754e-06	0.00115343	0.00616355
RPS6KA5	Real data versus control inputs	6.62541e-06	0.00116259	0.0059919
SREBF1	Real data versus control inputs	6.66624e-06	0.00116259	-0.00392002
MAPK3	Real data versus control inputs	1.3583e-05	0.00210566	-0.0219511
STAT4	Real data versus control inputs	5.01058e-05	0.00643883	0.00644064
ATF1	Real data versus control inputs	6.89419e-05	0.00863219	0.000378679
RUNX1	Real data versus control inputs	7.19503e-05	0.00889484	0.00524739
MEF2A	Real data versus control inputs	9.27888e-05	0.0109182	0.00503492
CREB1	Real data versus control inputs	0.000101998	0.0117194	0.00701267
MYOD1	Real data versus control inputs	0.000111781	0.0126468	0.000676412
PRC2	Real data versus control inputs	0.000176514	0.0175908	0.00673532
MYC	Real data versus control inputs	0.000196257	0.0191324	0.0206474
HDAC1	Real data versus control inputs	0.000206641	0.0192303	0.000857739
SUZ12	Real data versus control inputs	0.000208718	0.0192303	0.00760008
SUZ12.EZH2	Real data versus control inputs	0.000235205	0.0208321	0.0103124
REL.RELA	Real data versus control inputs	0.000238767	0.0208321	0.000273888
SRC	Real data versus control inputs	0.000262681	0.0217409	-1.77081e-05
JUN	Real data versus control inputs	0.000290205	0.0234235	-0.00907708
HIF1A	Real data versus control inputs	0.000345906	0.0274654	-0.00282026
CREBBP	Real data versus control inputs	0.000358134	0.0279368	0.000281285
NfKb.p65.p50	Real data versus control inputs	0.00037635	0.0289415	0.00101574
MYB	Real data versus control inputs	0.000603398	0.0439776	-0.0030737
LAT	Real data versus control inputs	0.000610822	0.0441889	-0.0145019
SHC1	Real data versus control inputs	0.000654211	0.0460594	-0.0139527
CAMKK2	Real data versus control inputs	0.000722656	0.0497022	0.000255913
CBP.p300	Real data versus control inputs	0.000769273	0.0518137	0.000178094
MAPKAPK2	Real data versus control inputs	0.000798813	0.0530714	0.00368083
NOTCH1	Real data versus control inputs	0.000851568	0.0558169	0.000295417
MXI1	Real data versus control inputs	0.000872992	0.0568396	0.000368876
CDK4	Real data versus control inputs	0.00102349	0.0636675	0.000150161
ABL1	Real data versus control inputs	0.00138004	0.0816844	0.000168069
TCF4	Real data versus control inputs	0.00150725	0.0876209	0.000677605
USF1	Real data versus control inputs	0.00152699	0.0882434	0.00202024
CyclinD.CDK4	Real data versus control inputs	0.00219364	0.117713	0.000248418
MAZ	Real data versus control inputs	0.00235462	0.123634	-0.0033119
TP53	Real data versus control inputs	0.00237004	0.123779	0.00255141
MAPK8	Real data versus control inputs	0.00265159	0.13456	0.000703362
GLI3	Real data versus control inputs	0.0029016	0.145659	0.000270697
KLF5	Real data versus control inputs	0.00306902	0.15138	0.000277806
HDAC2	Real data versus control inputs	0.00340488	0.163906	0.000115249
YY1	Real data versus control inputs	0.00408901	0.191075	0.00424595
YAP1	Real data versus control inputs	0.00414575	0.192804	6.68582e-07
E2F2	Real data versus control inputs	0.00466204	0.213761	0.000116561
CTNNB1	Real data versus control inputs	0.00480224	0.219161	0.000181215
EGR1	Real data versus control inputs	0.00515735	0.231048	0.00216066
SRF	Real data versus control inputs	0.00543306	0.240056	0.000222818
MAP3K7	Real data versus control inputs	0.00557084	0.243977	9.85231e-05
RIPK1	Real data versus control inputs	0.00567858	0.246485	8.31444e-05
ISGF3.complex	Real data versus control inputs	0.0058071	0.250948	0.000312589
HDAC6	Real data versus control inputs	0.00610634	0.260563	-0.0030078
CDX2	Real data versus control inputs	0.00637758	0.267096	0.00449376
GSK3B.Axin.APC	Real data versus control inputs	0.00639957	0.267096	0.000162845
FLI1	Real data versus control inputs	0.00645456	0.267564	0.0012275
FOSL1	Real data versus control inputs	0.00662382	0.270672	0.000130797
CyclinB.CDK1	Real data versus control inputs	0.00711097	0.28231	0.000108794
MAML1	Real data versus control inputs	0.00724049	0.286288	0.000206218
YWHAZ	Real data versus control inputs	0.00748887	0.29139	0.000216463
SMAD4	Real data versus control inputs	0.00771094	0.29884	0.00123974
SMARCD3	Real data versus control inputs	0.00785178	0.302561	0.00129307
APP	Real data versus control inputs	0.0078689	0.302561	0.000186951
PIAS1	Real data versus control inputs	0.00793779	0.304013	0.000148335
MITF	Real data versus control inputs	0.0079941	0.304974	-0.000573401
AKT1	Real data versus control inputs	0.00804008	0.305534	7.41597e-05
MAP2K3	Real data versus control inputs	0.00826801	0.312978	0.000112518
GRK2	Real data versus control inputs	0.00867832	0.324734	-0.00036405
AKT	Real data versus control inputs	0.00885652	0.3264	9.48088e-05
SMAD3.SMAD4	Real data versus control inputs	0.00919174	0.333717	8.41862e-05
CoREST.HDAC.complex	Real data versus control inputs	0.0109047	0.375864	6.4127e-05
ROCK1	Real data versus control inputs	0.0110069	0.375864	8.35233e-05
PAK1	Real data versus control inputs	0.0110781	0.376979	-0.000604599
MAP3K1	Real data versus control inputs	0.0123003	0.404448	-9.94626e-06
GLI1	Real data versus control inputs	0.0129127	0.418972	4.88807e-05
DVL3	Real data versus control inputs	0.0136879	0.432851	6.99389e-05
PTCH1	Real data versus control inputs	0.0138356	0.435883	5.27616e-05
JAK2	Real data versus control inputs	0.0140916	0.4403	-0.000445307
SP1	Real data versus control inputs	0.0142961	0.444652	-0.00295494
PIN1	Real data versus control inputs	0.0146527	0.451431	0.000119263
Myog.SWI.SNF.complex	Real data versus control inputs	0.015197	0.458084	9.5331e-05
IKBKB	Real data versus control inputs	0.0163311	0.487753	6.46407e-05
HNF4A	Real data versus control inputs	0.017036	0.505713	8.1176e-05
RPS6KB1	Real data versus control inputs	0.0173868	0.514561	-0.000390036
MYOG	Real data versus control inputs	0.0176668	0.51856	2.54101e-06
NFKB1	Real data versus control inputs	0.0182311	0.525225	0.000179332
PLK1	Real data versus control inputs	0.0191859	0.543119	0.000180445
MAPK1	Real data versus control inputs	0.0203673	0.567357	-0.0118594
CASP8	Real data versus control inputs	0.0203907	0.567357	0.00155664
LCK	Real data versus control inputs	0.0210144	0.578525	0.000437185
AXIN1	Real data versus control inputs	0.0210382	0.578525	0.000193947
ADAM17	Real data versus control inputs	0.0216568	0.584276	0.0015092
TP63	Real data versus control inputs	0.0219106	0.589494	-6.11484e-06
STK4	Real data versus control inputs	0.0222315	0.594852	8.10275e-05
ZNF217	Real data versus control inputs	0.0241563	0.622373	5.43679e-08
REL	Real data versus control inputs	0.0243249	0.622373	2.69155e-06
NCOA3	Real data versus control inputs	0.0249711	0.626933	0.00161924
STK11	Real data versus control inputs	0.0254794	0.631948	-0.000420899
PAX6	Real data versus control inputs	0.026019	0.641693	9.54005e-05
CEBPD	Real data versus control inputs	0.0265609	0.653407	7.42794e-08
SMARCA4	Real data versus control inputs	0.0283558	0.683784	2.73001e-05
MAFA	Real data versus control inputs	0.0295687	0.704337	0.0015373
CCND1	Real data versus control inputs	0.0297454	0.706824	0.00108503
FOXO3	Real data versus control inputs	0.0300573	0.712448	0.00160466
MEF2D	Real data versus control inputs	0.0301593	0.712448	0.000981832
MYOD1.SWI.SNF.complex	Real data versus control inputs	0.0332843	0.763066	1.80992e-05
CSNK1D	Real data versus control inputs	0.0341264	0.773295	3.22878e-06
ERBB2	Real data versus control inputs	0.034219	0.7736	-0.00410446
PML	Real data versus control inputs	0.0348828	0.783168	-0.000560868
EED	Real data versus control inputs	0.0356446	0.794789	0.00107716
MAP3K11	Real data versus control inputs	0.0364872	0.805704	0.00157837
SOX2	Real data versus control inputs	0.0365715	0.805704	1.42078e-06
ATR	Real data versus control inputs	0.0365754	0.805704	8.26968e-07
IRF3	Real data versus control inputs	0.0366291	0.805704	3.47211e-05
STAT2	Real data versus control inputs	0.0373362	0.819412	9.23494e-06
KDM1A	Real data versus control inputs	0.0375439	0.821382	4.085e-08
PLCG1	Real data versus control inputs	0.0377795	0.821755	-0.000918554
CAPN2	Real data versus control inputs	0.0383526	0.832367	-0.000419992
MYOD.HEB	Real data versus control inputs	0.039413	0.847844	1.64657e-05
GTF2I	Real data versus control inputs	0.0411003	0.874786	-0.000405944
TEAD4	Real data versus control inputs	0.041473	0.877726	1.1097e-11
FOXP3	Real data versus control inputs	0.0434232	0.9009	4.26113e-05
SREBF2	Real data versus control inputs	0.0434524	0.9009	-0.000385242
FOXO4	Real data versus control inputs	0.0441905	0.911396	6.79026e-05
CDK2	Real data versus control inputs	0.0443981	0.912858	-0.000310623
MAF	Real data versus control inputs	0.0461558	0.935216	0.000115909
ID2	Real data versus control inputs	0.0468658	0.947637	-5.00026e-06
NR3C1	Real data versus control inputs	0.0477415	0.963347	0.00419163
GRB2	Real data versus control inputs	0.0480979	0.968539	-0.00131164
DUSP1	Real data versus control inputs	0.049059	0.981819	0.000990822
TAL1	Real data versus control inputs	0.0495818	0.987401	-0.0030495
SMO	Real data versus control inputs	0.0498328	0.987401	-2.25164e-06
UBTF	Real data versus control inputs	0.0522554	1	-0.000492976
TEAD1	Real data versus control inputs	0.0537683	1	1.20694e-11
TFEB	Real data versus control inputs	0.0543196	1	-0.000389233
MYBL2	Real data versus control inputs	0.057844	1	-1.99805e-06
SOX9	Real data versus control inputs	0.0589985	1	8.44837e-08
TAB1	Real data versus control inputs	0.0591722	1	0.000915876
CDK1	Real data versus control inputs	0.0599947	1	-0.00262233
SIK1	Real data versus control inputs	0.0623152	1	-3.08876e-06
STAT6	Real data versus control inputs	0.062782	1	2.66214e-05
ASH2L	Real data versus control inputs	0.0629254	1	-2.37484e-15
CBX3	Real data versus control inputs	0.0629254	1	-2.37484e-15
CHD7	Real data versus control inputs	0.0629254	1	-2.37484e-15
CUL3	Real data versus control inputs	0.0629254	1	-2.37484e-15
GATA3	Real data versus control inputs	0.0629254	1	-2.37484e-15
HMT	Real data versus control inputs	0.0629254	1	-2.37484e-15
HSF2	Real data versus control inputs	0.0629254	1	-2.37484e-15
MLL.SET.subcomplex	Real data versus control inputs	0.0629254	1	-2.37484e-15
PRKACA	Real data versus control inputs	0.0629254	1	-2.37484e-15
RBBP5	Real data versus control inputs	0.0629254	1	-2.37484e-15
SETDB1	Real data versus control inputs	0.0629254	1	-2.37484e-15
SRY	Real data versus control inputs	0.0629254	1	-2.37484e-15
TBP	Real data versus control inputs	0.0629254	1	-2.37484e-15
WT1	Real data versus control inputs	0.0629254	1	-2.37484e-15
RFXAP	Real data versus control inputs	0.0649605	1	-2.35546e-15
CDC25C	Real data versus control inputs	0.0674092	1	0.000941356
PRKCD	Real data versus control inputs	0.0695313	1	3.83899e-05
EWSR1	Real data versus control inputs	0.0701681	1	0.000889095
CUX1	Real data versus control inputs	0.0713817	1	-0.00179163
RBPJ	Real data versus control inputs	0.0714901	1	1.28794e-05
AR	Real data versus control inputs	0.0715068	1	0.00170032
POLR2A	Real data versus control inputs	0.0719811	1	-0.00132327
EP300	Real data versus control inputs	0.0721204	1	-0.00257366
KMT2A	Real data versus control inputs	0.0743173	1	4.35913e-11
NCOR1	Real data versus control inputs	0.0762819	1	2.79053e-07
NAE	Real data versus control inputs	0.0793077	1	3.15141e-10
LEF1	Real data versus control inputs	0.0806979	1	2.15933e-05
MYCN	Real data versus control inputs	0.0835544	1	3.3279e-05
CXCL1	Real data versus control inputs	0.0844401	1	-5.18204e-10
LATS1	Real data versus control inputs	0.088625	1	-4.78102e-05
PBX1	Real data versus control inputs	0.0886539	1	6.5961e-09
PPARD	Real data versus control inputs	0.0889738	1	4.45463e-06
FOXM1	Real data versus control inputs	0.0909636	1	-0.000720329
MEIS1	Real data versus control inputs	0.0913998	1	-2.16078e-15
TFDP1	Real data versus control inputs	0.0952889	1	0.000130818
HOXB7	Real data versus control inputs	0.0956174	1	1.68271e-05
KHSRP	Real data versus control inputs	0.0969825	1	0.00120384
HTT	Real data versus control inputs	0.0983967	1	3.52213e-07
CHUK	Real data versus control inputs	0.100737	1	5.63421e-07
SIRT2	Real data versus control inputs	0.105823	1	-4.44287e-05
PPP2CB	Real data versus control inputs	0.106119	1	2.7025e-08
NR1H3	Real data versus control inputs	0.110783	1	3.08651e-05
HMGA2	Real data versus control inputs	0.112217	1	-2.99292e-05
p38	Real data versus control inputs	0.112598	1	0.000678865
KLF1	Real data versus control inputs	0.113004	1	2.99267e-05
GNG12	Real data versus control inputs	0.115206	1	-4.49829e-10
PRMT5	Real data versus control inputs	0.115308	1	-3.65131e-06
CDKN1A	Real data versus control inputs	0.115984	1	0.000875224
TFAP2A	Real data versus control inputs	0.121609	1	1.82667e-05
PGR	Real data versus control inputs	0.124065	1	-0.000291776
AHR.ARNT	Real data versus control inputs	0.126506	1	6.78517e-08
RPS6KA3	Real data versus control inputs	0.129614	1	-0.000310093
JUND	Real data versus control inputs	0.130428	1	-0.000299549
KLF4	Real data versus control inputs	0.132295	1	1.33154e-06
WWTR1	Real data versus control inputs	0.134818	1	-1.13781e-07
SET	Real data versus control inputs	0.135927	1	3.52876e-05
RXRB	Real data versus control inputs	0.139249	1	5.59063e-09
RUNX3	Real data versus control inputs	0.142797	1	6.5967e-06
IKZF1	Real data versus control inputs	0.143107	1	1.55383e-05
ARNT	Real data versus control inputs	0.144406	1	4.88999e-05
SMC3	Real data versus control inputs	0.145723	1	1.45441e-05
VDR	Real data versus control inputs	0.146592	1	2.42693e-05
NR2F2	Real data versus control inputs	0.147923	1	1.12087e-14
PRKDC	Real data versus control inputs	0.149063	1	1.02474e-07
CSNK2A1	Real data versus control inputs	0.152195	1	0.000914111
ZEB1	Real data versus control inputs	0.156885	1	3.20675e-08
NR2F1	Real data versus control inputs	0.160116	1	4.78189e-14
VAV1	Real data versus control inputs	0.160879	1	-0.00032794
GATA1	Real data versus control inputs	0.16193	1	2.50368e-07
TRIM28	Real data versus control inputs	0.165604	1	1.872e-08
TBX3	Real data versus control inputs	0.165702	1	1.4576e-07
TCF7L2	Real data versus control inputs	0.167266	1	2.52458e-05
CSNK1E	Real data versus control inputs	0.167855	1	1.03747e-07
GSK3A	Real data versus control inputs	0.171272	1	-4.48811e-06
NR2F6	Real data versus control inputs	0.174286	1	1.59497e-08
BMI1	Real data versus control inputs	0.177641	1	5.04468e-07
SYK	Real data versus control inputs	0.184677	1	2.76514e-06
NAE1	Real data versus control inputs	0.184751	1	1.36815e-06
CYLD	Real data versus control inputs	0.187286	1	6.22572e-08
X14.3.3	Real data versus control inputs	0.188008	1	2.91986e-06
ETS1	Real data versus control inputs	0.191656	1	-0.00242129
NLK	Real data versus control inputs	0.193146	1	5.81644e-07
NFY	Real data versus control inputs	0.195638	1	-1.14252e-09
DYRK1B	Real data versus control inputs	0.197155	1	2.54211e-07
RORA	Real data versus control inputs	0.203961	1	-0.000188394
CEBPB	Real data versus control inputs	0.204492	1	0.00380662
PPP2CA	Real data versus control inputs	0.213125	1	1.89867e-08
ATF2	Real data versus control inputs	0.221731	1	0.00125554
MEF2C	Real data versus control inputs	0.224304	1	0.000791976
PAX7	Real data versus control inputs	0.227714	1	2.51232e-08
ILF3	Real data versus control inputs	0.231171	1	2.57174e-07
RUNX2	Real data versus control inputs	0.257901	1	-0.000172635
MAP4K1	Real data versus control inputs	0.257925	1	2.94404e-05
PDX1	Real data versus control inputs	0.262472	1	5.79844e-11
PRDM1	Real data versus control inputs	0.262715	1	1.58485e-06
E4F1	Real data versus control inputs	0.263335	1	-1.64427e-07
RCOR1	Real data versus control inputs	0.267635	1	2.37732e-07
DLX5	Real data versus control inputs	0.275278	1	3.98332e-07
CyclinE.CDK2	Real data versus control inputs	0.279668	1	-0.000195628
AHR	Real data versus control inputs	0.285657	1	2.68263e-11
LATS2	Real data versus control inputs	0.288367	1	4.98915e-07
AMPK	Real data versus control inputs	0.291623	1	3.93384e-06
ELK1	Real data versus control inputs	0.294608	1	0.00314184
HOXA9	Real data versus control inputs	0.294936	1	-8.60702e-10
MAFF	Real data versus control inputs	0.300522	1	-8.54821e-10
PAX3	Real data versus control inputs	0.306903	1	-3.79886e-12
ELF1	Real data versus control inputs	0.309568	1	2.23689e-11
MLL2.complex	Real data versus control inputs	0.314253	1	1.28034e-12
FOXA2	Real data versus control inputs	0.317202	1	1.05919e-10
MSX1	Real data versus control inputs	0.319137	1	5.81896e-12
HNF1A	Real data versus control inputs	0.320151	1	2.18868e-11
SF1	Real data versus control inputs	0.320429	1	2.05031e-12
SETDB1.NLK.CHD7	Real data versus control inputs	0.320626	1	2.90596e-11
HAND1	Real data versus control inputs	0.323031	1	3.91904e-07
KMT2D	Real data versus control inputs	0.323049	1	1.05456e-12
BCL3	Real data versus control inputs	0.32306	1	5.77242e-12
MLL1.complex	Real data versus control inputs	0.323284	1	4.28379e-12
PRKG1	Real data versus control inputs	0.323446	1	1.44842e-07
MAX	Real data versus control inputs	0.32347	1	0.00143606
RB1	Real data versus control inputs	0.323562	1	0.000839166
NFE2L2	Real data versus control inputs	0.325304	1	1.5804e-07
NR1H4	Real data versus control inputs	0.327744	1	9.21335e-08
NFATC1	Real data versus control inputs	0.331502	1	0.000527116
PRRX1	Real data versus control inputs	0.334035	1	-2.64747e-06
REST	Real data versus control inputs	0.334772	1	1.00973e-14
NR4A2	Real data versus control inputs	0.339316	1	0.000362523
P300.PCAF	Real data versus control inputs	0.342799	1	4.04745e-05
FOXO	Real data versus control inputs	0.352378	1	0.0005395
PRKCA	Real data versus control inputs	0.37704	1	1.47927e-05
NFYB	Real data versus control inputs	0.40093	1	3.87544e-15
SMAD2	Real data versus control inputs	0.410459	1	-0.00016049
CASP3	Real data versus control inputs	0.442625	1	0.000316802
SIRT1	Real data versus control inputs	0.446618	1	2.49044e-05
FOS	Real data versus control inputs	0.457921	1	0.000213281
TCF12	Real data versus control inputs	0.491284	1	3.42075e-09
KAT2B	Real data versus control inputs	0.495818	1	5.48838e-07
GSK3B	Real data versus control inputs	0.502275	1	0.00141757
POU2F1	Real data versus control inputs	0.506342	1	-8.66629e-10
POU3F1	Real data versus control inputs	0.511775	1	-1.47819e-07
RFX.complex	Real data versus control inputs	0.526518	1	4.95086e-10
POU5F1	Real data versus control inputs	0.534051	1	-0.00202712
PPARG	Real data versus control inputs	0.551482	1	-0.000109674
RFXANK	Real data versus control inputs	0.577249	1	-1.01394e-15
GATA2	Real data versus control inputs	0.608183	1	-0.00132805
E2F1	Real data versus control inputs	0.628998	1	-0.00100745
MAFK	Real data versus control inputs	0.636364	1	-6.84734e-10
RXRA	Real data versus control inputs	0.676413	1	-9.85617e-05
CRX	Real data versus control inputs	0.67821	1	1.15655e-05
GATA6	Real data versus control inputs	0.68035	1	-9.68631e-10
ID3	Real data versus control inputs	0.689778	1	-4.03476e-07
NR4A1	Real data versus control inputs	0.728342	1	8.90659e-05
SMAD3	Real data versus control inputs	0.743111	1	-0.000248076
RARG	Real data versus control inputs	0.780925	1	7.94347e-07
STAT1	Real data versus control inputs	0.815942	1	-0.000526567
CIITA	Real data versus control inputs	0.829578	1	3.76733e-05
ATF4	Real data versus control inputs	0.836302	1	-4.31083e-07
PRKAA1	Real data versus control inputs	0.865513	1	-4.02711e-07
NFYA	Real data versus control inputs	0.873704	1	-3.3488e-07
RARB	Real data versus control inputs	0.876345	1	3.7162e-07
RFX5	Real data versus control inputs	0.902111	1	2.38376e-07
JDP2	Real data versus control inputs	0.919385	1	-5.86343e-05
CRTC1	Real data versus control inputs	0.955726	1	2.07909e-08
ESR1	Real data versus control inputs	0.960915	1	8.36381e-05
CEBPA	Real data versus control inputs	0.978257	1	5.57363e-06
HMGA1	Real data versus control inputs	0.988313	1	-5.60102e-07
BRCA1	Real data versus control inputs	0.991122	1	-4.78896e-07
