# Supplementary material for: Knowledge-primed neural networks enable biologically interpretable deep learning on single-cell sequencing data
Source: Genome Biol. 2020 Aug 3;21:190. doi: 10.1186/s13059-020-02100-5 (PMC7397672; doi:10.1186/s13059-020-02100-5)
Supplement: Supplementary file 4 — Additional file 4: Table S2. Results of gene set enrichment analysis for differential nodes from the TCR KPNN. [file 13059_2020_2100_MOESM4_ESM.xlsx]

## Sheet: Table S2
Pathway	Database	p-value	Adjusted p-value	Normalized Enrichment Score
Signaling mediated by p38-alpha and p38-beta_Homo sapiens_e9dd8c21-6195-11e5-8ac5-06603eb7f303	NCI-Nature_2016	0.000201689	0.0383209	1.95815
p38 MAPK Signaling Pathway _Homo sapiens_h_p38mapkPathway	BioCarta_2016	0.000398344	0.0784738	1.90395
p38 signaling mediated by MAPKAP kinases_Homo sapiens_9d980dbc-6194-11e5-8ac5-06603eb7f303	NCI-Nature_2016	0.00159926	0.101287	1.74863
The PRC2 Complex Sets Long-term Gene Silencing Through Modification of Histone Tails_Homo sapiens_h_prc2Pathway	BioCarta_2016	0.00414898	0.116764	1.70989
LKB1 signaling events_Homo sapiens_4623bf6d-6194-11e5-8ac5-06603eb7f303	NCI-Nature_2016	0.0116121	0.183858	1.65284
Epstein-Barr virus infection_Homo sapiens_hsa05169	KEGG_2016	0.0125562	0.220988	1.61512
p38 MAPK pathway_Homo sapiens_P05918	Panther_2016	0.00409871	0.245528	1.73752
Signaling events mediated by HDAC Class I_Homo sapiens_97e84126-6195-11e5-8ac5-06603eb7f303	NCI-Nature_2016	0.0234781	0.247638	1.57693
Validated targets of C-MYC transcriptional activation_Homo sapiens_61d3b115-6196-11e5-8ac5-06603eb7f303	NCI-Nature_2016	0.0222109	0.247638	1.58739
Tumor Suppressor Arf Inhibits Ribosomal Biogenesis_Homo sapiens_h_arfPathway	BioCarta_2016	0.0170764	0.258773	1.58281
Downregulated of MTA-3 in ER-negative Breast Tumors_Homo sapiens_h_mta3Pathway	BioCarta_2016	0.01623	0.258773	1.45184
Control of skeletal myogenesis by HDAC and calcium/calmodulin-dependent kinase (CaMK)_Homo sapiens_h_hdacPathway	BioCarta_2016	0.0187323	0.26359	1.60366
Small cell lung cancer_Homo sapiens_hsa05222	KEGG_2016	0.0198753	0.269081	1.59939
LPA4-mediated signaling events_Homo sapiens_53b0602f-6194-11e5-8ac5-06603eb7f303	NCI-Nature_2016	0.0377405	0.275796	1.44466
Regulation of nuclear SMAD2/3 signaling_Homo sapiens_246aac04-6195-11e5-8ac5-06603eb7f303	NCI-Nature_2016	0.0369106	0.275796	1.48706
Aldosterone synthesis and secretion_Homo sapiens_hsa04925	KEGG_2016	0.026549	0.277296	1.55709
TNF signaling pathway_Homo sapiens_hsa04668	KEGG_2016	0.0281661	0.277296	1.54444
RIG-I-like receptor signaling pathway_Homo sapiens_hsa04622	KEGG_2016	0.0231234	0.277296	1.58426
Rapid glucocorticoid signaling_Homo sapiens_01db03fd-6195-11e5-8ac5-06603eb7f303	NCI-Nature_2016	0.0519296	0.277927	1.38063
HIV-1 Nef: Negative effector of Fas and TNF-alpha_Homo sapiens_41a75463-6193-11e5-8ac5-06603eb7f303	NCI-Nature_2016	0.043377	0.277927	1.49402
Hedgehog signaling events mediated by Gli proteins_Homo sapiens_153b6970-6193-11e5-8ac5-06603eb7f303	NCI-Nature_2016	0.0450428	0.277927	1.50246
IL12 signaling mediated by STAT4_Homo sapiens_72cf19b8-6193-11e5-8ac5-06603eb7f303	NCI-Nature_2016	0.0555853	0.277927	1.457
Notch-mediated HES/HEY network_Homo sapiens_8ee56389-6194-11e5-8ac5-06603eb7f303	NCI-Nature_2016	0.0524494	0.277927	1.46925
IL-10 Anti-inflammatory Signaling Pathway_Homo sapiens_h_il10Pathway	BioCarta_2016	0.0252859	0.279286	1.31986
NFkB activation by Nontypeable Hemophilus influenzae_Homo sapiens_h_nthiPathway	BioCarta_2016	0.0297716	0.279286	1.55573
Ca++/ Calmodulin-dependent Protein Kinase Activation_Homo sapiens_h_CaCaMPathway	BioCarta_2016	0.0229621	0.279286	1.43461
Cell cycle_Homo sapiens_hsa04110	KEGG_2016	0.0336549	0.286383	1.52101
Pathogenic Escherichia coli infection_Homo sapiens_hsa05130	KEGG_2016	0.0337816	0.286383	1.50033
Notch signaling pathway_Homo sapiens_hsa04330	KEGG_2016	0.0344171	0.286383	1.53491
TNF receptor signaling pathway_Homo sapiens_316be05e-6196-11e5-8ac5-06603eb7f303	NCI-Nature_2016	0.0609194	0.29403	1.46132
Cell Differentiation - Index_Homo sapiens_WP2029	WikiPathways_2016	0.0233339	0.297431	1.55283
miRNAs involved in DNA damage response_Homo sapiens_WP1545	WikiPathways_2016	0.018093	0.297431	1.58907
Parkinsons Disease Pathway_Homo sapiens_WP2371	WikiPathways_2016	0.0261823	0.297431	1.42578
Wnt Signaling Pathway Netpath_Homo sapiens_WP363	WikiPathways_2016	0.0244576	0.297431	1.57204
p38 MAPK Signaling Pathway_Homo sapiens_WP400	WikiPathways_2016	0.0228619	0.297431	1.58567
ApoE and miR-146 in inflammation and atherosclerosis_Mus musculus_WP3592	WikiPathways_2016	0.018856	0.297431	1.32378
Endoderm Differentiation_Homo sapiens_WP2853	WikiPathways_2016	0.0192573	0.297431	1.60462
Notch Signaling Pathway_Homo sapiens_WP268	WikiPathways_2016	0.0163981	0.297431	1.61144
Notch Signaling Pathway_Mus musculus_WP29	WikiPathways_2016	0.0163981	0.297431	1.61144
Amyotrophic lateral sclerosis (ALS)_Homo sapiens_WP2447	WikiPathways_2016	0.0303271	0.31545	1.46325
Pathogenic Escherichia coli infection_Homo sapiens_WP2272	WikiPathways_2016	0.0333996	0.316183	1.50153
Trk receptor signaling mediated by the MAPK pathway_Homo sapiens_4980bb81-6196-11e5-8ac5-06603eb7f303	NCI-Nature_2016	0.0867454	0.325085	1.40822
p53 pathway_Homo sapiens_a0de862d-6194-11e5-8ac5-06603eb7f303	NCI-Nature_2016	0.0864005	0.325085	1.39954
Adipocytokine signaling pathway_Homo sapiens_hsa04920	KEGG_2016	0.0425469	0.325576	1.51126
Amyotrophic lateral sclerosis (ALS)_Homo sapiens_hsa05014	KEGG_2016	0.0471526	0.331954	1.44745
FoxO family signaling_Homo sapiens_d06dbbda-6192-11e5-8ac5-06603eb7f303	NCI-Nature_2016	0.0931575	0.340383	1.39407
Acetylation and Deacetylation of RelA in Nucleus_Homo sapiens_h_RELAPathway	BioCarta_2016	0.0458529	0.361321	1.42641
Interactome of polycomb repressive complex 2 (PRC2) _Homo sapiens_WP2916	WikiPathways_2016	0.0448517	0.363939	1.42877
Retinoblastoma (RB) in Cancer_Homo sapiens_WP2446	WikiPathways_2016	0.0441909	0.363939	1.50423
p38 MAPK Signaling Pathway_Mus musculus_WP350	WikiPathways_2016	0.0447134	0.363939	1.50428
Coregulation of Androgen receptor activity_Homo sapiens_27e0e369-6191-11e5-8ac5-06603eb7f303	NCI-Nature_2016	0.10447	0.367579	1.37766
Toxoplasmosis_Homo sapiens_hsa05145	KEGG_2016	0.0639952	0.38131	1.44947
Metastatic brain tumor_Homo sapiens_WP2249	WikiPathways_2016	0.0483678	0.381568	1.38648
Bone Remodeling_Homo sapiens_h_ranklPathway	BioCarta_2016	0.0631575	0.383512	1.44003
WNT Signaling Pathway_Homo sapiens_h_wntPathway	BioCarta_2016	0.066821	0.383512	1.44833
Inflammatory bowel disease (IBD)_Homo sapiens_hsa05321	KEGG_2016	0.071419	0.384847	1.4382
Signal Dependent Regulation of Myogenesis by Corepressor MITR_Homo sapiens_h_MITRPathway	BioCarta_2016	0.0857212	0.385965	1.37644
ATM Signaling Pathway_Homo sapiens_h_atmPathway	BioCarta_2016	0.0878005	0.385965	1.39954
Overview of telomerase protein component gene hTert Transcriptional Regulation _Homo sapiens_h_tertpathway	BioCarta_2016	0.10011	0.385965	1.37957
Mecp2 and Associated Rett Syndrome_Mus musculus_WP2910	WikiPathways_2016	0.0508972	0.39067	1.48438
Basal cell carcinoma_Homo sapiens_hsa05217	KEGG_2016	0.0812305	0.397127	1.41938
Inactivation of Gsk3 by AKT causes accumulation of b-catenin in Alveolar Macrophages_Homo sapiens_h_gsk3Pathway	BioCarta_2016	0.118352	0.416797	1.35714
Dual hijack model of Vif in HIV infection_Homo sapiens_WP3300	WikiPathways_2016	0.0627879	0.424566	1.29417
miRs in Muscle Cell Differentiation_Homo sapiens_WP2012	WikiPathways_2016	0.0623548	0.424566	1.45922
Histone modifications_Mus musculus_WP300	WikiPathways_2016	0.061206	0.424566	1.36695
Initiation of transcription and translation elongation at the HIV-1 LTR_Homo sapiens_WP3414	WikiPathways_2016	0.0622615	0.424566	1.45363
G1 to S cell cycle control_Homo sapiens_WP45	WikiPathways_2016	0.065392	0.431892	1.45288
Sumoylation by RanBP2 regulates transcriptional repression_Homo sapiens_f70a59a5-6195-11e5-8ac5-06603eb7f303	NCI-Nature_2016	0.147129	0.43679	1.26842
Insulin-mediated glucose transport_Homo sapiens_145e3376-6194-11e5-8ac5-06603eb7f303	NCI-Nature_2016	0.146177	0.43679	1.28511
NLR Proteins_Homo sapiens_WP288	WikiPathways_2016	0.0712021	0.439319	1.41311
TWEAK Signaling Pathway_Homo sapiens_WP2036	WikiPathways_2016	0.0753754	0.439319	1.42531
Integrated Cancer Pathway_Homo sapiens_WP1971	WikiPathways_2016	0.0774221	0.439607	1.419
Serotonin Receptor 4/6/7 and NR3C Signaling_Homo sapiens_WP734	WikiPathways_2016	0.087635	0.451204	1.40775
Double Stranded RNA Induced Gene Expression_Homo sapiens_h_rnaPathway	BioCarta_2016	0.143785	0.456866	1.29966
Mecp2 and Associated Rett Syndrome_Homo sapiens_WP3584	WikiPathways_2016	0.0945272	0.462857	1.39548
Stress Induction of HSP Regulation_Homo sapiens_h_hsp27Pathway	BioCarta_2016	0.152108	0.462987	1.26284
Apoptotic Signaling in Response to DNA Damage_Homo sapiens_h_chemicalPathway	BioCarta_2016	0.150492	0.462987	1.27961
Regulation of PGC-1a_Homo sapiens_h_pgc1aPathway	BioCarta_2016	0.152762	0.462987	1.2896
Notch signaling pathway_Homo sapiens_88f83518-6194-11e5-8ac5-06603eb7f303	NCI-Nature_2016	0.18069	0.470288	1.27492
E2F transcription factor network_Homo sapiens_bb4d0fd3-6191-11e5-8ac5-06603eb7f303	NCI-Nature_2016	0.172802	0.470288	1.27157
Regulation of retinoblastoma protein_Homo sapiens_407a3468-6195-11e5-8ac5-06603eb7f303	NCI-Nature_2016	0.171459	0.470288	1.2569
Glypican 3 network_Homo sapiens_07762c7e-6193-11e5-8ac5-06603eb7f303	NCI-Nature_2016	0.1947	0.472999	1.22451
Canonical NF-kappaB pathway_Homo sapiens_7a1a9c3c-618f-11e5-8ac5-06603eb7f303	NCI-Nature_2016	0.205672	0.472999	1.24571
Reelin signaling pathway_Homo sapiens_054f432f-6195-11e5-8ac5-06603eb7f303	NCI-Nature_2016	0.210826	0.472999	1.22975
Atypical NF-kappaB pathway_Homo sapiens_d2dd121d-618b-11e5-8ac5-06603eb7f303	NCI-Nature_2016	0.196359	0.472999	1.25828
C-MYC pathway_Homo sapiens_e3162de9-618e-11e5-8ac5-06603eb7f303	NCI-Nature_2016	0.220098	0.472999	1.23086
Degradation of beta catenin_Homo sapiens_61b6f2fc-6191-11e5-8ac5-06603eb7f303	NCI-Nature_2016	0.221286	0.472999	1.22962
Antigen processing and presentation_Homo sapiens_hsa04612	KEGG_2016	0.120768	0.47778	1.3488
Dopaminergic synapse_Homo sapiens_hsa04728	KEGG_2016	0.138448	0.47778	1.32613
Longevity regulating pathway - mammal_Homo sapiens_hsa04211	KEGG_2016	0.108737	0.47778	1.36852
Cytosolic DNA-sensing pathway_Homo sapiens_hsa04623	KEGG_2016	0.13577	0.47778	1.3251
Huntington's disease_Homo sapiens_hsa05016	KEGG_2016	0.108438	0.47778	1.36902
Folate Metabolism_Homo sapiens_WP176	WikiPathways_2016	0.108508	0.478497	1.328
TP53 Network_Homo sapiens_WP1742	WikiPathways_2016	0.119388	0.478497	1.33931
PluriNetWork_Mus musculus_WP1763	WikiPathways_2016	0.120031	0.478497	1.27248
EBV LMP1 signaling_Homo sapiens_WP262	WikiPathways_2016	0.112763	0.478497	1.36054
Structural Pathway of Interleukin 1 (IL-1)_Homo sapiens_WP2637	WikiPathways_2016	0.102309	0.478497	1.37577
MicroRNAs in Cardiomyocyte Hypertrophy_Mus musculus_WP1560	WikiPathways_2016	0.11032	0.478497	1.36622
MicroRNAs in cardiomyocyte hypertrophy_Homo sapiens_WP1544	WikiPathways_2016	0.11032	0.478497	1.36622
TFs Regulate miRNAs related to cardiac hypertrophy_Homo sapiens_WP1559	WikiPathways_2016	0.108508	0.478497	1.328
Transcription Regulation by Methyltransferase of CARM1_Homo sapiens_h_carm1Pathway	BioCarta_2016	0.161912	0.479641	1.28852
Telomeres, Telomerase, Cellular Aging, and Immortality_Homo sapiens_h_telPathway	BioCarta_2016	0.163127	0.479641	1.2921
Validated transcriptional targets of deltaNp63 isoforms_Homo sapiens_7d7360a8-6196-11e5-8ac5-06603eb7f303	NCI-Nature_2016	0.237213	0.484629	1.21643
Folate-Alcohol and Cancer Pathway_Homo sapiens_WP1589	WikiPathways_2016	0.161834	0.486928	1.25349
Cell Cycle_Homo sapiens_WP179	WikiPathways_2016	0.161754	0.486928	1.28167
miRNA Regulation of DNA Damage Response_Homo sapiens_WP1530	WikiPathways_2016	0.162881	0.486928	1.28785
DNA Damage Response_Homo sapiens_WP707	WikiPathways_2016	0.162881	0.486928	1.28785
TGF-beta Signaling Pathway_Homo sapiens_WP366	WikiPathways_2016	0.145339	0.486928	1.27201
Corticotropin-releasing hormone_Homo sapiens_WP2355	WikiPathways_2016	0.145062	0.486928	1.30067
NLR Proteins_Mus musculus_WP1256	WikiPathways_2016	0.143698	0.486928	1.29913
Toll Like Receptor signaling_Mus musculus_WP88	WikiPathways_2016	0.148715	0.486928	1.31194
Circadian rythm related genes_Homo sapiens_WP3594	WikiPathways_2016	0.146435	0.486928	1.2808
NOTCH1 regulation of human endothelial cell calcification_Homo sapiens_WP3413	WikiPathways_2016	0.157266	0.486928	1.23073
Differentiation Pathway_Homo sapiens_WP2848	WikiPathways_2016	0.157266	0.486928	1.23073
Cardiac Progenitor Differentiation_Homo sapiens_WP2406	WikiPathways_2016	0.158606	0.486928	1.3013
Gene regulatory network modelling somitogenesis _Homo sapiens_WP2854	WikiPathways_2016	0.157266	0.486928	1.23073
Regulation of toll-like receptor signaling pathway_Homo sapiens_WP1449	WikiPathways_2016	0.166522	0.492627	1.27802
Cytotoxic_T-lymphocyte	Jensen_TISSUES	0.0166436	0.500374	1.44426
Peripheral_blood	Jensen_TISSUES	0.0212488	0.500374	1.52127
Mesenchymal_stem_cell	Jensen_TISSUES	0.0182406	0.500374	1.58676
RAJI_cell	Jensen_TISSUES	0.0243545	0.500374	1.4311
Histone Modifications_Homo sapiens_WP2369	WikiPathways_2016	0.20487	0.503948	1.24649
Fluoropyrimidine Activity_Homo sapiens_WP1601	WikiPathways_2016	0.201879	0.503948	1.20113
Selenium Micronutrient Network_Homo sapiens_WP15	WikiPathways_2016	0.214488	0.503948	1.20625
Vitamin B12 Metabolism_Homo sapiens_WP1533	WikiPathways_2016	0.214488	0.503948	1.20625
G1 to S cell cycle control_Mus musculus_WP413	WikiPathways_2016	0.198474	0.503948	1.25517
Apoptosis_Mus musculus_WP1254	WikiPathways_2016	0.212625	0.503948	1.23601
Apoptosis_Homo sapiens_WP254	WikiPathways_2016	0.212625	0.503948	1.23601
NOD pathway_Homo sapiens_WP1433	WikiPathways_2016	0.197908	0.503948	1.24923
EBV LMP1 signaling_Mus musculus_WP1243	WikiPathways_2016	0.199062	0.503948	1.25259
Toll-like Receptor Signaling Pathway_Homo sapiens_WP75	WikiPathways_2016	0.19193	0.503948	1.25315
TNF-alpha NF-kB Signaling Pathway_Mus musculus_WP246	WikiPathways_2016	0.176723	0.503948	1.2527
Transcription factor regulation in adipogenesis_Homo sapiens_WP3599	WikiPathways_2016	0.176976	0.503948	1.27946
Ectoderm Differentiation_Homo sapiens_WP2858	WikiPathways_2016	0.176841	0.503948	1.27215
Osteoclast Signaling_Homo sapiens_WP12	WikiPathways_2016	0.208343	0.503948	1.1969
The 4-1BB-dependent immune response_Homo sapiens_h_41bbPathway	BioCarta_2016	0.174019	0.504142	1.275
Arf6 trafficking events_Homo sapiens_7a5b8f09-618a-11e5-8ac5-06603eb7f303	NCI-Nature_2016	0.252826	0.505652	1.16726
Interferon type I signaling pathways_Homo sapiens_WP585	WikiPathways_2016	0.218085	0.507672	1.2273
Anaplastic_large_cell_lymphoma_cell_line	Jensen_TISSUES	0.0314832	0.509239	1.31489
Blastocyst	Jensen_TISSUES	0.0305899	0.509239	1.54818
Cholangiocarcinoma_cell	Jensen_TISSUES	0.0314832	0.509239	1.31489
Germ	Jensen_TISSUES	0.0268005	0.509239	1.56756
Neural_tube	Jensen_TISSUES	0.0273898	0.509239	1.56397
Monoamine Transport_Homo sapiens_WP727	WikiPathways_2016	0.227514	0.511968	1.20492
DNA Damage Response (only ATM dependent)_Homo sapiens_WP710	WikiPathways_2016	0.226287	0.511968	1.20525
Cardiac Hypertrophic Response_Homo sapiens_WP2795	WikiPathways_2016	0.241213	0.511968	1.20327
Hedgehog Signaling Pathway_Mus musculus_WP116	WikiPathways_2016	0.224619	0.511968	1.22631
Physiological and Pathological Hypertrophy of the Heart_Homo sapiens_WP1528	WikiPathways_2016	0.246269	0.514268	1.20683
p75(NTR)-mediated signaling_Homo sapiens_b492782f-6194-11e5-8ac5-06603eb7f303	NCI-Nature_2016	0.268436	0.523775	1.18474
Signaling events mediated by HDAC Class III_Homo sapiens_a7191c08-6195-11e5-8ac5-06603eb7f303	NCI-Nature_2016	0.272914	0.523775	1.17979
NF-kB Signaling Pathway_Homo sapiens_h_nfkbPathway	BioCarta_2016	0.197019	0.532047	1.25751
Signal transduction through IL1R_Homo sapiens_h_il1rPathway	BioCarta_2016	0.197155	0.532047	1.25627
Interleukin-11 Signaling Pathway_Homo sapiens_WP2332	WikiPathways_2016	0.2592	0.534536	1.18538
Toll-Like Receptor Pathway_Homo sapiens_h_tollPathway	BioCarta_2016	0.20127	0.535814	1.25082
TarBasePathway_Homo sapiens_WP1992	WikiPathways_2016	0.265041	0.537654	1.15883
Myofibroblast	Jensen_TISSUES	0.0447085	0.541293	1.4816
Viral myocarditis_Homo sapiens_hsa05416	KEGG_2016	0.190169	0.541371	1.24945
Transcriptional misregulation in cancer_Homo sapiens_hsa05202	KEGG_2016	0.177738	0.541371	1.23824
Adrenergic signaling in cardiomyocytes_Homo sapiens_hsa04261	KEGG_2016	0.196862	0.541371	1.25581
Sphingolipid signaling pathway_Homo sapiens_hsa04071	KEGG_2016	0.174016	0.541371	1.28244
Toll-like receptor signaling pathway_Homo sapiens_hsa04620	KEGG_2016	0.192453	0.541371	1.25242
Wnt signaling pathway_Homo sapiens_hsa04310	KEGG_2016	0.19018	0.541371	1.24525
HTLV-I infection_Homo sapiens_hsa05166	KEGG_2016	0.173647	0.541371	1.23055
Ptf1a related regulatory pathway_Mus musculus_WP201	WikiPathways_2016	0.272028	0.54423	1.17824
Notch Signaling Pathway_Homo sapiens_WP61	WikiPathways_2016	0.274031	0.54423	1.16595
Regulation of Androgen receptor activity_Homo sapiens_094a8cb0-6195-11e5-8ac5-06603eb7f303	NCI-Nature_2016	0.293593	0.545956	1.14895
Validated nuclear estrogen receptor beta network_Homo sapiens_5fb983a4-6196-11e5-8ac5-06603eb7f303	NCI-Nature_2016	0.305237	0.545956	1.1367
Helper_T-lymphocyte	Jensen_TISSUES	0.0515028	0.547533	1.32617
Multiple_myeloma_cell	Jensen_TISSUES	0.049891	0.547533	1.45705
Natural_killer_cell_line	Jensen_TISSUES	0.050311	0.547533	1.3022
Wing_disc	Jensen_TISSUES	0.0516845	0.547533	1.38096
TSH signaling pathway_Homo sapiens_WP2032	WikiPathways_2016	0.277836	0.547955	1.16353
Dopaminergic Neurogenesis_Homo sapiens_WP2855	WikiPathways_2016	0.282627	0.549565	1.1714
Dopaminergic Neurogenesis_Mus musculus_WP1498	WikiPathways_2016	0.282627	0.549565	1.1714
Thrombin signaling and protease-activated receptors_Homo sapiens_h_Par1Pathway	BioCarta_2016	0.215949	0.552492	1.21586
Regulation of nuclear beta catenin signaling and target gene transcription_Homo sapiens_1590a3b3-6195-11e5-8ac5-06603eb7f303	NCI-Nature_2016	0.314063	0.552519	1.13181
Hedgehog Signaling Pathway_Homo sapiens_WP47	WikiPathways_2016	0.294633	0.554144	1.15397
TNF/Stress Related Signaling_Homo sapiens_h_stressPathway	BioCarta_2016	0.219589	0.554603	1.23401
Signaling mediated by p38-gamma and p38-delta_Homo sapiens_eef25bf2-6195-11e5-8ac5-06603eb7f303	NCI-Nature_2016	0.318652	0.555448	1.12694
p38 MAPK signaling pathway_Homo sapiens_99bea41b-6194-11e5-8ac5-06603eb7f303	NCI-Nature_2016	0.32255	0.555837	1.13359
Ceramide signaling pathway_Homo sapiens_d3747df2-6190-11e5-8ac5-06603eb7f303	NCI-Nature_2016	0.327815	0.555837	1.12943
IL1-mediated signaling events_Homo sapiens_68fce8e7-6193-11e5-8ac5-06603eb7f303	NCI-Nature_2016	0.329278	0.555837	1.13095
IL12 and Stat4 Dependent Signaling Pathway in Th1 Development_Homo sapiens_h_IL12Pathway	BioCarta_2016	0.280113	0.556002	1.17114
TNFR2 Signaling Pathway_Homo sapiens_h_tnfr2Pathway	BioCarta_2016	0.270477	0.556002	1.16921
CD40L Signaling Pathway_Homo sapiens_h_cd40Pathway	BioCarta_2016	0.24468	0.556002	1.18147
SODD/TNFR1 Signaling Pathway_Homo sapiens_h_soddPathway	BioCarta_2016	0.278365	0.556002	1.15065
TNFR1 Signaling Pathway_Homo sapiens_h_tnfr1Pathway	BioCarta_2016	0.267098	0.556002	1.1713
Induction of apoptosis through DR3 and DR4/5 Death Receptors _Homo sapiens_h_deathPathway	BioCarta_2016	0.267098	0.556002	1.1713
fMLP induced chemokine gene expression in HMC-1 cells_Homo sapiens_h_fMLPpathway	BioCarta_2016	0.2785	0.556002	1.17462
Activation of Csk by cAMP-dependent Protein Kinase Inhibits Signaling through the T Cell Receptor_Homo sapiens_h_CSKPathway	BioCarta_2016	0.247513	0.556002	1.18087
Corticosteroids and cardioprotection_Homo sapiens_h_gcrPathway	BioCarta_2016	0.261445	0.556002	1.17584
Multi-step Regulation of Transcription by Pitx2_Homo sapiens_h_pitx2Pathway	BioCarta_2016	0.259225	0.556002	1.19488
Segmentation Clock_Homo sapiens_h_hesPathway	BioCarta_2016	0.252166	0.556002	1.20157
Regulation of transcriptional activity by PML_Homo sapiens_h_pmlPathway	BioCarta_2016	0.247396	0.556002	1.20415
Cell Cycle: G1/S Check Point _Homo sapiens_h_g1Pathway	BioCarta_2016	0.224709	0.556002	1.22232
Role of BRCA1, BRCA2 and ATR in Cancer Susceptibility_Homo sapiens_h_atrbrcaPathway	BioCarta_2016	0.232511	0.556002	1.20124
Wnt Signaling Pathway and Pluripotency_Mus musculus_WP723	WikiPathways_2016	0.29969	0.556287	1.13779
Granzyme A mediated Apoptosis Pathway_Homo sapiens_h_setPathway	BioCarta_2016	0.294207	0.562321	1.14937
Role of PPAR-gamma Coactivators in Obesity and Thermogenesis_Homo sapiens_h_ppargPathway	BioCarta_2016	0.302568	0.562321	1.14738
Human Cytomegalovirus and Map Kinase Pathways_Homo sapiens_h_hcmvPathway	BioCarta_2016	0.300007	0.562321	1.15489
AKT Signaling Pathway_Homo sapiens_h_aktPathway	BioCarta_2016	0.294562	0.562321	1.16087
Apoptosis-related network due to altered Notch3 in ovarian cancer_Homo sapiens_WP2864	WikiPathways_2016	0.317601	0.566432	1.13672
B Cell Receptor Signaling Pathway_Homo sapiens_WP23	WikiPathways_2016	0.311949	0.566432	1.12143
IL-1 signaling pathway_Homo sapiens_WP195	WikiPathways_2016	0.317831	0.566432	1.12831
Estrogen-responsive protein Efp controls cell cycle and breast tumors growth_Homo sapiens_h_EfpPathway	BioCarta_2016	0.30815	0.567341	1.14639
PPAR Alpha Pathway_Homo sapiens_WP2878	WikiPathways_2016	0.322906	0.569598	1.13524
FAS (CD95) signaling pathway_Homo sapiens_79cc9c14-6192-11e5-8ac5-06603eb7f303	NCI-Nature_2016	0.35183	0.571347	1.10824
Validated targets of C-MYC transcriptional repression_Homo sapiens_6bbdafa6-6196-11e5-8ac5-06603eb7f303	NCI-Nature_2016	0.349376	0.571347	1.09927
miRNA regulation of DNA Damage Response_Mus musculus_WP2087	WikiPathways_2016	0.334658	0.577961	1.1165
Wnt Signaling Pathway and Pluripotency_Homo sapiens_WP399	WikiPathways_2016	0.332472	0.577961	1.10946
Platelet Amyloid Precursor Protein Pathway_Homo sapiens_h_plateletAppPathway	BioCarta_2016	0.348291	0.585499	1.10411
HIV-1 Nef: negative effector of Fas and TNF_Homo sapiens_h_HivnefPathway	BioCarta_2016	0.34322	0.585499	1.11663
Control of Gene Expression by Vitamin D Receptor_Homo sapiens_h_vdrPathway	BioCarta_2016	0.350417	0.585499	1.11193
Transcription factor CREB and its extracellular signals_Homo sapiens_h_crebPathway	BioCarta_2016	0.336885	0.585499	1.12376
Proteolysis and Signaling Pathway of Notch _Homo sapiens_h_notchpathway	BioCarta_2016	0.345235	0.585499	1.11075
Leukocyte transendothelial migration_Homo sapiens_hsa04670	KEGG_2016	0.225106	0.591324	1.22531
Neurotrophin signaling pathway_Homo sapiens_hsa04722	KEGG_2016	0.228702	0.591934	1.20757
Ectoderm	Jensen_TISSUES	0.058485	0.592237	1.4607
Pronephros	Jensen_TISSUES	0.0618384	0.595145	1.44638
HeLa_cell	Jensen_TISSUES	0.062568	0.595145	1.45721
Myeloid_progenitor_cell	Jensen_TISSUES	0.06355	0.595145	1.42835
IL6-mediated signaling events_Homo sapiens_e684d5d2-6193-11e5-8ac5-06603eb7f303	NCI-Nature_2016	0.370979	0.597339	1.08671
Regulation of BAD phosphorylation_Homo sapiens_h_badPathway	BioCarta_2016	0.360869	0.597405	1.09565
Pheochromocytoma_cell	Jensen_TISSUES	0.066354	0.59984	1.35854
Imatinib Resistance in Chronic Myeloid Leukemia_Homo sapiens_WP2946	WikiPathways_2016	0.352472	0.603024	1.10887
Imaginal_disc	Jensen_TISSUES	0.0687263	0.605076	1.35656
PAR4-mediated thrombin signaling events_Homo sapiens_c3b87da1-6194-11e5-8ac5-06603eb7f303	NCI-Nature_2016	0.391636	0.609925	1.07422
IL12-mediated signaling events_Homo sapiens_7acdea19-6193-11e5-8ac5-06603eb7f303	NCI-Nature_2016	0.389227	0.609925	1.07407
Fanconi anemia pathway_Homo sapiens_6befb873-6192-11e5-8ac5-06603eb7f303	NCI-Nature_2016	0.384626	0.609925	1.07892
Lissencephaly gene (LIS1) in neuronal migration and development_Homo sapiens_41fc83ec-6194-11e5-8ac5-06603eb7f303	NCI-Nature_2016	0.412749	0.616507	1.05959
Retinoic acid receptors-mediated signaling_Homo sapiens_5797691b-6195-11e5-8ac5-06603eb7f303	NCI-Nature_2016	0.405589	0.616507	1.05679
ATM pathway_Homo sapiens_49bc3e2b-618b-11e5-8ac5-06603eb7f303	NCI-Nature_2016	0.416147	0.616507	1.05799
Noncanonical Wnt signaling pathway_Homo sapiens_7ff5fe76-6194-11e5-8ac5-06603eb7f303	NCI-Nature_2016	0.423963	0.619638	1.04975
Cocaine addiction_Homo sapiens_hsa05030	KEGG_2016	0.244417	0.61972	1.20856
B-lymphoblastoid_cell	Jensen_TISSUES	0.0748815	0.624401	1.27991
Gastrula	Jensen_TISSUES	0.0753353	0.624401	1.3468
JEG-3_cell	Jensen_TISSUES	0.0755176	0.624401	1.28529
Tuberculosis_Homo sapiens_hsa05152	KEGG_2016	0.290681	0.62822	1.1456
cAMP signaling pathway_Homo sapiens_hsa04024	KEGG_2016	0.262487	0.62822	1.17679
Thyroid hormone synthesis_Homo sapiens_hsa04918	KEGG_2016	0.295719	0.62822	1.15656
Glucagon signaling pathway_Homo sapiens_hsa04922	KEGG_2016	0.290309	0.62822	1.16446
Amoebiasis_Homo sapiens_hsa05146	KEGG_2016	0.271834	0.62822	1.1809
NOD-like receptor signaling pathway_Homo sapiens_hsa04621	KEGG_2016	0.273248	0.62822	1.17729
Renin secretion_Homo sapiens_hsa04924	KEGG_2016	0.321204	0.629501	1.1239
Vasopressin-regulated water reabsorption_Homo sapiens_hsa04962	KEGG_2016	0.321204	0.629501	1.1239
Amphetamine addiction_Homo sapiens_hsa05031	KEGG_2016	0.329564	0.629501	1.12996
Osteoclast differentiation_Homo sapiens_hsa04380	KEGG_2016	0.330127	0.629501	1.11072
Shigellosis_Homo sapiens_hsa05131	KEGG_2016	0.332634	0.629501	1.12475
Deregulation of CDK5 in Alzheimers Disease_Homo sapiens_h_p35alzheimersPathway	BioCarta_2016	0.387498	0.630885	1.07803
Signaling events mediated by VEGFR1 and VEGFR2_Homo sapiens_d6f6ae1f-6195-11e5-8ac5-06603eb7f303	NCI-Nature_2016	0.465708	0.638892	1.00892
RhoA signaling pathway_Homo sapiens_5c6b5f5c-6195-11e5-8ac5-06603eb7f303	NCI-Nature_2016	0.465275	0.638892	1.01721
Presenilin action in Notch and Wnt signaling_Homo sapiens_f51de83a-6194-11e5-8ac5-06603eb7f303	NCI-Nature_2016	0.465549	0.638892	1.00798
FOXM1 transcription factor network_Homo sapiens_c51cda49-6192-11e5-8ac5-06603eb7f303	NCI-Nature_2016	0.473776	0.638892	1.00462
PLK3 signaling events_Homo sapiens_eac8a4b8-6194-11e5-8ac5-06603eb7f303	NCI-Nature_2016	0.474125	0.638892	1.01474
Insulin secretion_Homo sapiens_hsa04911	KEGG_2016	0.353331	0.641096	1.109
Preimplantation Embryo_Homo sapiens_WP3527	WikiPathways_2016	0.386454	0.64183	1.07596
Periodontal_ligament	Jensen_TISSUES	0.0794316	0.641915	1.36749
Carbohydrate digestion and absorption_Homo sapiens_hsa04973	KEGG_2016	0.36187	0.643306	1.09462
NF-kappa B signaling pathway_Homo sapiens_hsa04064	KEGG_2016	0.381245	0.643306	1.08131
Fanconi anemia pathway_Homo sapiens_hsa03460	KEGG_2016	0.383791	0.643306	1.07898
Chagas disease (American trypanosomiasis)_Homo sapiens_hsa05142	KEGG_2016	0.400111	0.646051	1.06095
Apoptosis_Homo sapiens_hsa04210	KEGG_2016	0.394014	0.646051	1.06598
Immune_system	Jensen_TISSUES	0.0811172	0.647029	1.29606
Influenza A_Homo sapiens_hsa05164	KEGG_2016	0.430462	0.647194	1.03319
Circadian rhythm_Homo sapiens_hsa04710	KEGG_2016	0.433469	0.647194	1.04455
Canonical Wnt signaling pathway_Homo sapiens_9dbe253d-618f-11e5-8ac5-06603eb7f303	NCI-Nature_2016	0.483731	0.647246	1.00368
Chaperones modulate interferon Signaling Pathway_Homo sapiens_h_tidPathway	BioCarta_2016	0.402101	0.64728	1.06874
BTG family proteins and cell cycle regulation_Homo sapiens_h_btg2Pathway	BioCarta_2016	0.404139	0.64728	1.06717
Oxidative Stress_Homo sapiens_WP408	WikiPathways_2016	0.407238	0.651457	1.06465
SRF and miRs in Smooth Muscle Differentiation and Proliferation_Homo sapiens_WP1991	WikiPathways_2016	0.401686	0.651457	1.06896
ATM Signaling Pathway_Homo sapiens_WP2516	WikiPathways_2016	0.408308	0.651457	1.06011
Leptin Insulin Overlap_Mus musculus_WP578	WikiPathways_2016	0.405381	0.651457	1.06572
Longevity regulating pathway - multiple species_Homo sapiens_hsa04213	KEGG_2016	0.447898	0.651488	1.02977
MicroRNAs in cancer_Homo sapiens_hsa05206	KEGG_2016	0.447016	0.651488	1.01688
IL8- and CXCR1-mediated signaling events_Homo sapiens_f6a58ef3-6193-11e5-8ac5-06603eb7f303	NCI-Nature_2016	0.494481	0.651611	1.00099
ATF-2 transcription factor network_Homo sapiens_c76c900a-618a-11e5-8ac5-06603eb7f303	NCI-Nature_2016	0.491261	0.651611	0.987852
FOXA2 and FOXA3 transcription factor networks_Homo sapiens_b6933be8-6192-11e5-8ac5-06603eb7f303	NCI-Nature_2016	0.506582	0.652542	0.98067
Satellite_cell	Jensen_TISSUES	0.0862219	0.653353	1.40244
Lissencephaly gene (LIS1) in neuronal migration and development_Homo sapiens_h_Lis1Pathway	BioCarta_2016	0.411613	0.653933	1.05983
Circadian entrainment_Homo sapiens_hsa04713	KEGG_2016	0.453457	0.654168	1.02514
Insulin resistance_Homo sapiens_hsa04931	KEGG_2016	0.484205	0.654212	0.995213
Thyroid hormone signaling pathway_Homo sapiens_hsa04919	KEGG_2016	0.473452	0.654212	0.999866
Signaling pathways regulating pluripotency of stem cells_Homo sapiens_hsa04550	KEGG_2016	0.487168	0.654212	0.988958
p53 signaling pathway_Homo sapiens_hsa04115	KEGG_2016	0.473187	0.654212	1.00894
Maturity onset diabetes of the young_Homo sapiens_hsa04950	KEGG_2016	0.469039	0.654212	1.01531
Dendritic_cell	Jensen_TISSUES	0.14774	0.656496	1.19214
Erythroid_cell	Jensen_TISSUES	0.143343	0.656496	1.21411
Vascular_system	Jensen_TISSUES	0.117785	0.656496	1.34633
Leukocyte	Jensen_TISSUES	0.148609	0.656496	1.31315
Lymphoma_cell	Jensen_TISSUES	0.114645	0.656496	1.29917
Peripheral_nervous_system	Jensen_TISSUES	0.143566	0.656496	1.30947
Prostate_cancer_cell_line	Jensen_TISSUES	0.10066	0.656496	1.26838
Ampulla	Jensen_TISSUES	0.0991306	0.656496	1.31752
Anterior_pharynx	Jensen_TISSUES	0.15783	0.656496	1.23033
Barrett's_esophagus	Jensen_TISSUES	0.0991306	0.656496	1.31752
Blastomere	Jensen_TISSUES	0.154628	0.656496	1.30773
Bud	Jensen_TISSUES	0.111839	0.656496	1.36723
C6_glioma_cell	Jensen_TISSUES	0.151372	0.656496	1.26385
Carcass	Jensen_TISSUES	0.15783	0.656496	1.23033
Epidermal_stem_cell	Jensen_TISSUES	0.0984919	0.656496	1.34087
Epiphysis	Jensen_TISSUES	0.15783	0.656496	1.23033
Fascia	Jensen_TISSUES	0.15783	0.656496	1.23033
Femur	Jensen_TISSUES	0.150881	0.656496	1.30068
Fiber	Jensen_TISSUES	0.145162	0.656496	1.31908
Finger	Jensen_TISSUES	0.095882	0.656496	1.34187
HT-1080_cell	Jensen_TISSUES	0.151372	0.656496	1.26385
Hallux	Jensen_TISSUES	0.126021	0.656496	1.25147
Human_aortic_endothelial_cell	Jensen_TISSUES	0.151372	0.656496	1.26385
Ischial_spine	Jensen_TISSUES	0.15783	0.656496	1.23033
L-929_cell	Jensen_TISSUES	0.0910366	0.656496	1.32728
Lymphoid_cell_line	Jensen_TISSUES	0.0943074	0.656496	1.27261
MG-63_cell	Jensen_TISSUES	0.141496	0.656496	1.31797
Mesoderm	Jensen_TISSUES	0.148222	0.656496	1.31035
Middle_ear	Jensen_TISSUES	0.15783	0.656496	1.23033
Muscle_stem_cell	Jensen_TISSUES	0.148938	0.656496	1.30308
Notochord	Jensen_TISSUES	0.122184	0.656496	1.34983
Ommatidium	Jensen_TISSUES	0.15783	0.656496	1.23033
Oral_cancer_cell	Jensen_TISSUES	0.150572	0.656496	1.27926
Osteophyte	Jensen_TISSUES	0.15783	0.656496	1.23033
P-19_cell	Jensen_TISSUES	0.0924135	0.656496	1.39206
Polar_cell	Jensen_TISSUES	0.15783	0.656496	1.23033
Promyelocytic_leukemia_cell_line	Jensen_TISSUES	0.0943074	0.656496	1.27261
Secretory_cell	Jensen_TISSUES	0.15783	0.656496	1.23033
Somite	Jensen_TISSUES	0.100689	0.656496	1.37901
Spike	Jensen_TISSUES	0.15783	0.656496	1.23033
Stalk_cell	Jensen_TISSUES	0.15783	0.656496	1.23033
Sternum	Jensen_TISSUES	0.15783	0.656496	1.23033
T-24_cell	Jensen_TISSUES	0.150572	0.656496	1.27926
Teratocarcinoma_cell_line	Jensen_TISSUES	0.109899	0.656496	1.30495
Tubercle	Jensen_TISSUES	0.15783	0.656496	1.23033
U-251MG_cell	Jensen_TISSUES	0.151372	0.656496	1.26385
Vascular_cell	Jensen_TISSUES	0.124311	0.656496	1.30864
Leishmaniasis_Homo sapiens_hsa05140	KEGG_2016	0.508265	0.657754	0.978511
Pertussis_Homo sapiens_hsa05133	KEGG_2016	0.501786	0.657754	0.98523
GATA3 participate in activating the Th2 cytokine genes expression_Homo sapiens_h_GATA3pathway	BioCarta_2016	0.433055	0.666499	1.04479
Oxidative Stress_Mus musculus_WP412	WikiPathways_2016	0.423079	0.667525	1.05302
Cyst	Jensen_TISSUES	0.16888	0.668118	1.27179
Embryoid_body	Jensen_TISSUES	0.177376	0.668118	1.27854
HELF_cell	Jensen_TISSUES	0.170371	0.668118	1.22187
Peripheral_blood_stem_cell	Jensen_TISSUES	0.176674	0.668118	1.21764
p73 transcription factor network_Homo sapiens_a88c505e-6194-11e5-8ac5-06603eb7f303	NCI-Nature_2016	0.540527	0.671243	0.951561
Lymph	Jensen_TISSUES	0.190276	0.671282	1.23717
Glial_cell	Jensen_TISSUES	0.201979	0.671282	1.20073
Skin_fibroblast	Jensen_TISSUES	0.183029	0.671282	1.21342
Endoderm	Jensen_TISSUES	0.193604	0.671282	1.2614
GaMG_cell	Jensen_TISSUES	0.201979	0.671282	1.20073
Glioblastoma_multiforme_cell	Jensen_TISSUES	0.201979	0.671282	1.20073
Hypopharynx	Jensen_TISSUES	0.201979	0.671282	1.20073
IMR-32_cell	Jensen_TISSUES	0.201979	0.671282	1.20073
Laryngeal_cell_line	Jensen_TISSUES	0.201979	0.671282	1.20073
Medulloblastoma_cell_line	Jensen_TISSUES	0.184898	0.671282	1.25499
NCI-H1299_cell	Jensen_TISSUES	0.201979	0.671282	1.20073
Oropharynx	Jensen_TISSUES	0.201979	0.671282	1.20073
Pterygium	Jensen_TISSUES	0.201979	0.671282	1.20073
RT-4_cell	Jensen_TISSUES	0.201979	0.671282	1.20073
Submucosa	Jensen_TISSUES	0.201979	0.671282	1.20073
U-373MG_cell	Jensen_TISSUES	0.201979	0.671282	1.20073
g/g	Jensen_TISSUES	0.201979	0.671282	1.20073
NO2-dependent IL 12 Pathway in NK cells_Homo sapiens_h_no2il12Pathway	BioCarta_2016	0.444824	0.674079	1.03697
B Cell Survival Pathway_Homo sapiens_h_bcellsurvivalPathway	BioCarta_2016	0.444544	0.674079	1.03746
TSP-1 Induced Apoptosis in Microvascular Endothelial Cell _Homo sapiens_h_tsp1Pathway	BioCarta_2016	0.467346	0.677337	1.01918
The information-processing pathway at the IFN-beta enhancer_Homo sapiens_h_pcafpathway	BioCarta_2016	0.458099	0.677337	1.02185
Lck and Fyn tyrosine kinases in initiation of TCR Activation_Homo sapiens_h_tcraPathway	BioCarta_2016	0.467603	0.677337	1.02374
Erk1/Erk2 Mapk Signaling pathway_Homo sapiens_h_erkPathway	BioCarta_2016	0.453248	0.677337	1.02585
RB Tumor Suppressor/Checkpoint Signaling in response to DNA damage_Homo sapiens_h_rbPathway	BioCarta_2016	0.465818	0.677337	1.01688
IL17 signaling pathway_Homo sapiens_WP2112	WikiPathways_2016	0.433893	0.680805	1.0369
Primary Focal Segmental Glomerulosclerosis FSGS_Homo sapiens_WP2572	WikiPathways_2016	0.445415	0.684287	1.03374
Primary Focal Segmental Glomerulosclerosis FSGS_Mus musculus_WP2573	WikiPathways_2016	0.445415	0.684287	1.03374
Wnt Signaling Pathway_Mus musculus_WP403	WikiPathways_2016	0.452908	0.684287	1.02355
Wnt Signaling Pathway_Homo sapiens_WP428	WikiPathways_2016	0.452908	0.684287	1.02355
Allograft Rejection_Homo sapiens_WP2328	WikiPathways_2016	0.452979	0.684287	1.03104
IL1 and megakaryotyces in obesity_Homo sapiens_WP2865	WikiPathways_2016	0.448662	0.684287	1.03618
Amnioserosa	Jensen_TISSUES	0.208357	0.684293	1.1965
Parkin-Ubiquitin Proteasomal System pathway_Homo sapiens_WP2359	WikiPathways_2016	0.46135	0.686436	1.02773
Oncostatin M Signaling Pathway_Homo sapiens_WP2374	WikiPathways_2016	0.458437	0.686436	1.01041
Inflammatory Response Pathway_Mus musculus_WP458	WikiPathways_2016	0.467882	0.686436	1.0235
Inflammatory Response Pathway_Homo sapiens_WP453	WikiPathways_2016	0.467882	0.686436	1.0235
p53 signaling_Mus musculus_WP2902	WikiPathways_2016	0.472012	0.687443	1.00999
Oxidative stress response_Homo sapiens_P00046	Panther_2016	0.217646	0.688764	1.23594
Axon guidance mediated by Slit/Robo_Homo sapiens_P00008	Panther_2016	0.178979	0.688764	1.21631
p53 pathway feedback loops 2_Homo sapiens_P04398	Panther_2016	0.186007	0.688764	1.26911
Heterotrimeric G-protein signaling pathway-Gi alpha and Gs alpha mediated pathway_Homo sapiens_P00026	Panther_2016	0.142967	0.688764	1.31581
Notch signaling pathway_Homo sapiens_P00045	Panther_2016	0.237293	0.688764	1.20384
Alzheimer disease-presenilin pathway_Homo sapiens_P00004	Panther_2016	0.154232	0.688764	1.3085
Hedgehog signaling pathway_Homo sapiens_P00025	Panther_2016	0.110771	0.688764	1.3592
Epiglottis	Jensen_TISSUES	0.214548	0.6894	1.19228
Guard_cell	Jensen_TISSUES	0.214548	0.6894	1.19228
Rosette_leaf	Jensen_TISSUES	0.214548	0.6894	1.19228
Adult_liver_stem_cell	Jensen_TISSUES	0.217376	0.694956	1.20529
Enkephalin release_Homo sapiens_P05913	Panther_2016	0.322788	0.696011	1.12328
Incisor	Jensen_TISSUES	0.220201	0.697647	1.20198
Salmonella infection_Homo sapiens_hsa05132	KEGG_2016	0.552832	0.699989	0.944285
MOLT-4_cell	Jensen_TISSUES	0.228162	0.699994	1.14171
Nasopharyngeal_carcinoma_cell_line	Jensen_TISSUES	0.224893	0.699994	1.19891
Alternative NF-kappaB pathway_Homo sapiens_557add8c-6188-11e5-8ac5-06603eb7f303	NCI-Nature_2016	0.590714	0.701472	0.936679
Endogenous TLR signaling_Homo sapiens_d8777e16-6191-11e5-8ac5-06603eb7f303	NCI-Nature_2016	0.590714	0.701472	0.936679
Signaling events mediated by the Hedgehog family_Homo sapiens_d3a49cee-6195-11e5-8ac5-06603eb7f303	NCI-Nature_2016	0.586233	0.701472	0.933897
IL2 signaling events mediated by PI3K_Homo sapiens_8bbf39aa-6193-11e5-8ac5-06603eb7f303	NCI-Nature_2016	0.581543	0.701472	0.920937
Circadian rhythm pathway_Homo sapiens_ffb11b85-6190-11e5-8ac5-06603eb7f303	NCI-Nature_2016	0.588103	0.701472	0.943113
Seminiferous_tubule	Jensen_TISSUES	0.233067	0.705993	1.20093
cGMP-PKG signaling pathway_Homo sapiens_hsa04022	KEGG_2016	0.575763	0.713622	0.925374
Non-alcoholic fatty liver disease (NAFLD)_Homo sapiens_hsa04932	KEGG_2016	0.588485	0.714299	0.915394
Id Signaling Pathway_Mus musculus_WP512	WikiPathways_2016	0.495594	0.718105	0.984492
Erythropoietin mediated neuroprotection through NF-kB_Homo sapiens_h_eponfkbPathway	BioCarta_2016	0.50602	0.718172	0.983821
NFAT and Hypertrophy of the heart_Homo sapiens_h_nfatPathway	BioCarta_2016	0.50673	0.718172	0.980392
Cranium	Jensen_TISSUES	0.238739	0.719303	1.21298
p53 Signaling Pathway_Homo sapiens_h_p53Pathway	BioCarta_2016	0.511615	0.719916	0.980014
Hedgehog signaling pathway_Homo sapiens_hsa04340	KEGG_2016	0.602202	0.721004	0.906901
Integrin-linked kinase signaling_Homo sapiens_21738158-6194-11e5-8ac5-06603eb7f303	NCI-Nature_2016	0.613587	0.721235	0.899044
PAR1-mediated thrombin signaling events_Homo sapiens_be5084c0-6194-11e5-8ac5-06603eb7f303	NCI-Nature_2016	0.614948	0.721235	0.912794
Mitochondrial Gene Expression_Mus musculus_WP1263	WikiPathways_2016	0.505245	0.721928	0.994686
Mitochondrial Gene Expression_Homo sapiens_WP391	WikiPathways_2016	0.505245	0.721928	0.994686
SIDS Susceptibility Pathways_Homo sapiens_WP706	WikiPathways_2016	0.510715	0.725216	0.972883
TNF alpha Signaling Pathway_Homo sapiens_WP231	WikiPathways_2016	0.513977	0.726216	0.970341
IFN alpha signaling pathway_Homo sapiens_h_ifnaPathway	BioCarta_2016	0.520532	0.727268	0.984247
T cell receptor signaling pathway_Homo sapiens_hsa04660	KEGG_2016	0.616743	0.727521	0.894861
Arrhythmogenic right ventricular cardiomyopathy (ARVC)_Homo sapiens_hsa05412	KEGG_2016	0.620047	0.727521	0.910017
AMPK signaling pathway_Homo sapiens_hsa04152	KEGG_2016	0.629677	0.729447	0.884677
Colorectal cancer_Homo sapiens_hsa05210	KEGG_2016	0.633814	0.729447	0.881619
Herpes simplex infection_Homo sapiens_hsa05168	KEGG_2016	0.644166	0.729447	0.878448
Neuroactive ligand-receptor interaction_Homo sapiens_hsa04080	KEGG_2016	0.646555	0.729447	0.904436
amb2 Integrin signaling_Homo sapiens_5d4f90b6-6188-11e5-8ac5-06603eb7f303	NCI-Nature_2016	0.648965	0.729605	0.878978
Regulation of p38-alpha and p38-beta_Homo sapiens_3062ca15-6195-11e5-8ac5-06603eb7f303	NCI-Nature_2016	0.643851	0.729605	0.873316
Role of Calcineurin-dependent NFAT signaling in lymphocytes_Homo sapiens_61bdd46d-6195-11e5-8ac5-06603eb7f303	NCI-Nature_2016	0.643033	0.729605	0.874118
ATR signaling pathway_Homo sapiens_8991cbac-618b-11e5-8ac5-06603eb7f303	NCI-Nature_2016	0.648693	0.729605	0.87407
Type III interferon signaling_Homo sapiens_WP2113	WikiPathways_2016	0.519362	0.730192	0.98472
Blood coagulation_Homo sapiens_P00011	Panther_2016	0.350691	0.730651	1.10228
MAPKinase Signaling Pathway_Homo sapiens_h_mapkPathway	BioCarta_2016	0.53878	0.732929	0.953318
Cadmium induces DNA synthesis and proliferation in macrophages_Homo sapiens_h_cdMacPathway	BioCarta_2016	0.541298	0.732929	0.956422
Ion Channels and Their Functional Role in Vascular Endothelium_Homo sapiens_h_raccPathway	BioCarta_2016	0.543186	0.732929	0.968384
PPAR signaling pathway_Homo sapiens_hsa03320	KEGG_2016	0.654265	0.733444	0.87442
Inflammatory mediator regulation of TRP channels_Homo sapiens_hsa04750	KEGG_2016	0.6591	0.734188	0.861526
Colonocyte	Jensen_TISSUES	0.252644	0.736883	1.16691
Embryonic_axis	Jensen_TISSUES	0.252644	0.736883	1.16691
Marrow	Jensen_TISSUES	0.254322	0.736883	1.19774
Seminiferous_epithelium	Jensen_TISSUES	0.252644	0.736883	1.16691
p190	Jensen_TISSUES	0.249602	0.736883	1.17796
Apoptosis signaling pathway_Homo sapiens_P00006	Panther_2016	0.385371	0.738627	1.0698
Gastric Cancer Network 1_Homo sapiens_WP2361	WikiPathways_2016	0.534321	0.740229	0.975292
Estrogen signaling pathway_Homo sapiens_WP712	WikiPathways_2016	0.529325	0.740229	0.961193
Selenium metabolism/Selenoproteins_Mus musculus_WP108	WikiPathways_2016	0.556096	0.741461	0.945067
Selenium Metabolism and Selenoproteins_Homo sapiens_WP28	WikiPathways_2016	0.556096	0.741461	0.945067
Apoptosis Modulation by HSP70_Homo sapiens_WP384	WikiPathways_2016	0.549824	0.741461	0.955333
Apoptosis Modulation by HSP70_Mus musculus_WP166	WikiPathways_2016	0.549824	0.741461	0.955333
Endothelial_cell	Jensen_TISSUES	0.274683	0.74693	1.15983
B16-F10_cell	Jensen_TISSUES	0.266141	0.74693	1.18332
Cementum	Jensen_TISSUES	0.26247	0.74693	1.16861
Extraembryonic_tissue	Jensen_TISSUES	0.2712	0.74693	1.16879
Neuroblast	Jensen_TISSUES	0.27782	0.74693	1.16858
Regulation of ck1/cdk5 by type 1 glutamate receptors_Homo sapiens_h_ck1Pathway	BioCarta_2016	0.562135	0.748247	0.960281
Copper homeostasis_Homo sapiens_WP3286	WikiPathways_2016	0.567138	0.749149	0.932918
Toll receptor signaling pathway_Homo sapiens_P00054	Panther_2016	0.431869	0.752946	1.03929
Wnt signaling pathway_Homo sapiens_P00057	Panther_2016	0.435016	0.752946	1.02741
Columnar_cell	Jensen_TISSUES	0.284678	0.756907	1.14154
Hindgut	Jensen_TISSUES	0.284678	0.756907	1.14154
Prepuce	Jensen_TISSUES	0.29147	0.760346	1.16044
Monocyte	Jensen_TISSUES	0.295316	0.761308	1.08064
Somatic_cell	Jensen_TISSUES	0.294502	0.761308	1.15894
Zygote	Jensen_TISSUES	0.295005	0.761308	1.1435
Protein processing in endoplasmic reticulum_Homo sapiens_hsa04141	KEGG_2016	0.694681	0.764149	0.847506
T-Cell Receptor and Co-stimulatory Signaling_Homo sapiens_WP2583	WikiPathways_2016	0.600278	0.767633	0.910051
Sumoylation by RanBP2 Regulates Transcriptional Repression_Homo sapiens_h_ranbp2Pathway	BioCarta_2016	0.586468	0.770228	0.933901
Arrhythmogenic Right Ventricular Cardiomyopathy_Homo sapiens_WP2118	WikiPathways_2016	0.618921	0.770936	0.91063
Ewing's_sarcoma_cell	Jensen_TISSUES	0.303808	0.77393	1.13309
qt6	Jensen_TISSUES	0.303808	0.77393	1.13309
Limb_bud	Jensen_TISSUES	0.306098	0.774383	1.14061
Insulin/IGF pathway-mitogen activated protein kinase kinase/MAP kinase cascade_Homo sapiens_P00032	Panther_2016	0.460167	0.774427	1.01971
Estrogen Receptor Pathway_Homo sapiens_WP2881	WikiPathways_2016	0.626315	0.774447	0.900697
Spinal Cord Injury_Mus musculus_WP2432	WikiPathways_2016	0.627193	0.774447	0.886135
Nuclear Receptors_Homo sapiens_WP170	WikiPathways_2016	0.647284	0.775649	0.872168
Nuclear Receptors_Mus musculus_WP509	WikiPathways_2016	0.647284	0.775649	0.872168
Ovarian Infertility Genes_Mus musculus_WP273	WikiPathways_2016	0.642951	0.775649	0.874055
Ovarian Infertility Genes_Homo sapiens_WP34	WikiPathways_2016	0.642951	0.775649	0.874055
Estrogen signalling_Mus musculus_WP1244	WikiPathways_2016	0.644292	0.775649	0.878271
VEGFR3 signaling in lymphatic endothelium_Homo sapiens_9048d98c-6196-11e5-8ac5-06603eb7f303	NCI-Nature_2016	0.699746	0.776203	0.829683
BCR signaling pathway_Homo sapiens_acbf44e2-618c-11e5-8ac5-06603eb7f303	NCI-Nature_2016	0.702668	0.776203	0.833157
PPAR signaling pathway_Mus musculus_WP2316	WikiPathways_2016	0.653977	0.776849	0.87512
Apoptosis Modulation and Signaling_Homo sapiens_WP1772	WikiPathways_2016	0.661963	0.776849	0.857078
DNA-PK pathway in nonhomologous end joining_Homo sapiens_8dc10ede-6191-11e5-8ac5-06603eb7f303	NCI-Nature_2016	0.712492	0.780585	0.848865
Aurora A signaling_Homo sapiens_f131cf8e-618b-11e5-8ac5-06603eb7f303	NCI-Nature_2016	0.714852	0.780585	0.82055
Type II diabetes mellitus_Homo sapiens_WP1584	WikiPathways_2016	0.670204	0.783284	0.857397
Pharynx	Jensen_TISSUES	0.314933	0.788655	1.14402
Endometrial_cancer_cell_line	Jensen_TISSUES	0.318453	0.788655	1.12722
Mantle_cell_lymphoma_cell	Jensen_TISSUES	0.318453	0.788655	1.12722
Ceramide Signaling Pathway_Homo sapiens_h_ceramidePathway	BioCarta_2016	0.612859	0.789106	0.8968
Animal_cap	Jensen_TISSUES	0.322436	0.789926	1.12288
Atherosclerotic_plaque	Jensen_TISSUES	0.322819	0.789926	1.13124
Primordium	Jensen_TISSUES	0.323893	0.789926	1.13122
Internal Ribosome entry pathway_Homo sapiens_h_iresPathway	BioCarta_2016	0.619229	0.790942	0.915605
Trigeminal_ganglion	Jensen_TISSUES	0.347921	0.794845	1.06524
Cerebrospinal_fluid	Jensen_TISSUES	0.348184	0.794845	1.10349
Plasma_cell	Jensen_TISSUES	0.348184	0.794845	1.10349
T-cell_chronic_lymphocytic_leukemia_cell	Jensen_TISSUES	0.329924	0.794845	1.07232
Amyloid_plaque	Jensen_TISSUES	0.348184	0.794845	1.10349
Bgm	Jensen_TISSUES	0.341868	0.794845	1.10772
Flower	Jensen_TISSUES	0.348184	0.794845	1.10349
Gingiva	Jensen_TISSUES	0.328957	0.794845	1.12267
Pelvis	Jensen_TISSUES	0.336907	0.794845	1.11999
Spindle_cell	Jensen_TISSUES	0.330747	0.794845	1.12638
T-98G_cell	Jensen_TISSUES	0.341526	0.794845	1.11602
Tendon	Jensen_TISSUES	0.345455	0.794845	1.11742
Trophoblast_stem_cell	Jensen_TISSUES	0.347697	0.794845	1.11148
U2-OS_cell	Jensen_TISSUES	0.333599	0.794845	1.12557
af1	Jensen_TISSUES	0.336308	0.794845	1.11261
Chronic_lymphocytic_leukemia_cell	Jensen_TISSUES	0.351686	0.797468	1.10859
Ras Pathway_Homo sapiens_P04393	Panther_2016	0.497327	0.798037	0.983969
RNA polymerase III transcription_Homo sapiens_h_RNApol3Pathway	BioCarta_2016	0.644509	0.803596	0.905287
Filopodium	Jensen_TISSUES	0.360966	0.805048	1.09503
Microvessel	Jensen_TISSUES	0.360966	0.805048	1.09503
Pons	Jensen_TISSUES	0.363644	0.808363	1.05717
IL8- and CXCR2-mediated signaling events_Homo sapiens_fe78e284-6193-11e5-8ac5-06603eb7f303	NCI-Nature_2016	0.749466	0.809083	0.809946
B-lymphocyte_cell_line	Jensen_TISSUES	0.367462	0.812257	1.09314
C-MYB transcription factor network_Homo sapiens_61020228-618e-11e5-8ac5-06603eb7f303	NCI-Nature_2016	0.756819	0.812404	0.791367
Retrograde endocannabinoid signaling_Homo sapiens_hsa04723	KEGG_2016	0.744563	0.813933	0.79168
Ear	Jensen_TISSUES	0.374348	0.818533	1.09149
Aorta_endothelium	Jensen_TISSUES	0.375463	0.818533	1.0858
DAUDI_cell	Jensen_TISSUES	0.38755	0.822803	1.07842
Myoblast	Jensen_TISSUES	0.38602	0.822803	1.0674
SK-N-SH_cell	Jensen_TISSUES	0.384449	0.822803	1.08271
Supporting_cell	Jensen_TISSUES	0.388344	0.822803	1.08007
AP-1 transcription factor network_Homo sapiens_3ce2f9c5-6189-11e5-8ac5-06603eb7f303	NCI-Nature_2016	0.775808	0.823483	0.782524
BARD1 signaling events_Homo sapiens_75b04491-618c-11e5-8ac5-06603eb7f303	NCI-Nature_2016	0.773608	0.823483	0.769436
Ephrin B reverse signaling_Homo sapiens_149a63dc-6192-11e5-8ac5-06603eb7f303	NCI-Nature_2016	0.791641	0.826438	0.764881
WEHI-231_cell	Jensen_TISSUES	0.395334	0.834786	1.07294
Regulation of MAP Kinase Pathways Through Dual Specificity Phosphatases_Homo sapiens_h_dspPathway	BioCarta_2016	0.682501	0.83511	0.857028
Thyroid cancer_Homo sapiens_hsa05216	KEGG_2016	0.778512	0.835712	0.758698
Blood	Jensen_TISSUES	0.402654	0.837422	1.02689
Tooth_enamel	Jensen_TISSUES	0.406915	0.841123	1.06501
Wnt Signaling Pathway NetPath_Mus musculus_WP539	WikiPathways_2016	0.7485	0.841205	0.808201
IL-1 Signaling Pathway_Mus musculus_WP37	WikiPathways_2016	0.743392	0.841205	0.788675
Myometrial Relaxation and Contraction Pathways_Homo sapiens_WP289	WikiPathways_2016	0.739164	0.841205	0.797781
Myometrial Relaxation and Contraction Pathways_Mus musculus_WP385	WikiPathways_2016	0.739164	0.841205	0.797781
IL 6 signaling pathway_Homo sapiens_h_il6Pathway	BioCarta_2016	0.7092	0.841641	0.829554
Ras Signaling Pathway_Homo sapiens_h_rasPathway	BioCarta_2016	0.698269	0.841641	0.844381
Oxidative Stress Induced Gene Expression Via Nrf2_Homo sapiens_h_arenrf2Pathway	BioCarta_2016	0.70688	0.841641	0.823617
g-Secretase mediated ErbB4 Signaling Pathway _Homo sapiens_h_erbB4pathway	BioCarta_2016	0.702582	0.841641	0.855382
Alveolar_bone	Jensen_TISSUES	0.409274	0.843429	1.06358
Insulin/IGF pathway-protein kinase B signaling cascade_Homo sapiens_P00033	Panther_2016	0.598262	0.843628	0.922013
p53 pathway_Homo sapiens_P00059	Panther_2016	0.648004	0.843628	0.870391
Transcription regulation by bZIP transcription factor_Homo sapiens_P00055	Panther_2016	0.625187	0.843628	0.905947
Circadian clock system_Homo sapiens_P00015	Panther_2016	0.566638	0.843628	0.958691
Vitamin D Metabolism_Homo sapiens_WP1531	WikiPathways_2016	0.763524	0.843921	0.799112
Melatonin metabolism and effects_Homo sapiens_WP3298	WikiPathways_2016	0.763689	0.843921	0.783855
XPodNet - protein-protein interactions in the podocyte expanded by STRING_Mus musculus_WP2309	WikiPathways_2016	0.758087	0.843921	0.834595
Parenchyma	Jensen_TISSUES	0.411332	0.8451	1.02494
Serotonin Transporter Activity_Homo sapiens_WP1455	WikiPathways_2016	0.785123	0.846396	0.8078
Transcriptional activation by NRF2_Homo sapiens_WP3	WikiPathways_2016	0.784596	0.846396	0.765194
Keap1-Nrf2_Mus musculus_WP1245	WikiPathways_2016	0.784596	0.846396	0.765194
Senescence and Autophagy in Cancer_Homo sapiens_WP615	WikiPathways_2016	0.795304	0.846396	0.753138
Osteopontin Signaling_Homo sapiens_WP1434	WikiPathways_2016	0.786336	0.846396	0.75849
Mononuclear_cell	Jensen_TISSUES	0.41587	0.849276	1.0589
NRF2 pathway_Homo sapiens_WP2884	WikiPathways_2016	0.814671	0.850612	0.736776
Larynx	Jensen_TISSUES	0.440537	0.85376	1.0324
Superior_cervical_ganglion	Jensen_TISSUES	0.423501	0.85376	1.0197
Rectal_cancer_cell	Jensen_TISSUES	0.449637	0.85376	1.03584
Renal_cell_carcinoma_cell	Jensen_TISSUES	0.427683	0.85376	1.0492
Teratocarcinoma_cell	Jensen_TISSUES	0.447551	0.85376	1.03478
Bradyzoite	Jensen_TISSUES	0.45591	0.85376	1.03162
Branchial_arch	Jensen_TISSUES	0.4377	0.85376	1.04058
Hypodermal_seam_cell	Jensen_TISSUES	0.436894	0.85376	1.0443
Meniscus	Jensen_TISSUES	0.457102	0.85376	1.02962
Mesothelioma_cell_line	Jensen_TISSUES	0.444875	0.85376	1.03748
Tachyzoite	Jensen_TISSUES	0.45591	0.85376	1.03162
Thyroid_nodule	Jensen_TISSUES	0.451669	0.85376	1.0329
Visceral_endoderm	Jensen_TISSUES	0.436894	0.85376	1.0443
PI3 kinase pathway_Homo sapiens_P00048	Panther_2016	0.68005	0.856391	0.844019
Tight junction_Homo sapiens_hsa04530	KEGG_2016	0.812604	0.856397	0.726331
HIF-1-alpha transcription factor network_Homo sapiens_20ef2b81-6193-11e5-8ac5-06603eb7f303	NCI-Nature_2016	0.826629	0.858249	0.723029
BJAB_cell	Jensen_TISSUES	0.462224	0.858597	1.02739
mRNA surveillance pathway_Homo sapiens_hsa03015	KEGG_2016	0.824562	0.858716	0.765973
Ascites	Jensen_TISSUES	0.463684	0.858955	1.00643
Hypoxia and p53 in the Cardiovascular system_Homo sapiens_h_p53hypoxiaPathway	BioCarta_2016	0.728159	0.858966	0.809115
TGF beta signaling pathway_Homo sapiens_h_tgfbPathway	BioCarta_2016	0.783507	0.861514	0.754281
Regulation of cell cycle progression by Plk3_Homo sapiens_h_plk3Pathway	BioCarta_2016	0.768393	0.861514	0.785889
CARM1 and Regulation of the Estrogen Receptor_Homo sapiens_h_carm-erPathway	BioCarta_2016	0.750222	0.861514	0.790423
Rho cell motility signaling pathway_Homo sapiens_h_rhoPathway	BioCarta_2016	0.78717	0.861514	0.792731
B-lymphocyte	Jensen_TISSUES	0.481019	0.863633	0.992959
Cartilage	Jensen_TISSUES	0.481494	0.863633	1.0147
T-lymphocyte	Jensen_TISSUES	0.474689	0.863633	1.00204
Ganglion	Jensen_TISSUES	0.471092	0.863633	1.00308
Hepatic_artery	Jensen_TISSUES	0.481494	0.863633	1.0147
Inferior_vena_cava	Jensen_TISSUES	0.481494	0.863633	1.0147
Phrenic_nerve	Jensen_TISSUES	0.481494	0.863633	1.0147
Thymoma_cell	Jensen_TISSUES	0.468537	0.863633	1.02316
vx2	Jensen_TISSUES	0.481494	0.863633	1.0147
HIF-2-alpha transcription factor network_Homo sapiens_37358832-6193-11e5-8ac5-06603eb7f303	NCI-Nature_2016	0.838827	0.86618	0.700854
Globus_pallidus	Jensen_TISSUES	0.49077	0.866441	0.985886
Olfactory_bulb	Jensen_TISSUES	0.516781	0.866441	0.972486
Hypophysis	Jensen_TISSUES	0.506635	0.866441	0.997792
A-172_cell	Jensen_TISSUES	0.528828	0.866441	0.978371
Artery	Jensen_TISSUES	0.496192	0.866441	0.985801
Cancellous_bone	Jensen_TISSUES	0.504759	0.866441	0.990041
Ciliary_body	Jensen_TISSUES	0.512859	0.866441	0.993564
Compound_eye	Jensen_TISSUES	0.512859	0.866441	0.993564
Conjunctiva	Jensen_TISSUES	0.512859	0.866441	0.993564
Dental_plaque	Jensen_TISSUES	0.525995	0.866441	0.985108
Dorsum	Jensen_TISSUES	0.500242	0.866441	1.00202
Epithelial_stem_cell	Jensen_TISSUES	0.510556	0.866441	0.987809
Insect_labium	Jensen_TISSUES	0.521953	0.866441	0.9831
LNCaP-C4-2_cell	Jensen_TISSUES	0.502643	0.866441	0.995463
Mantle	Jensen_TISSUES	0.532134	0.866441	0.976652
Ocellus	Jensen_TISSUES	0.512859	0.866441	0.993564
Oral_squamous_cell_carcinoma_cell	Jensen_TISSUES	0.532134	0.866441	0.976652
Outer_ear	Jensen_TISSUES	0.521002	0.866441	0.98419
Petal	Jensen_TISSUES	0.512859	0.866441	0.993564
RKO_cell	Jensen_TISSUES	0.528828	0.866441	0.978371
Retinoblastoma_cell_line	Jensen_TISSUES	0.498309	0.866441	0.998681
Rosette	Jensen_TISSUES	0.488566	0.866441	1.00522
Scapula	Jensen_TISSUES	0.521002	0.866441	0.98419
Scolopidium	Jensen_TISSUES	0.506202	0.866441	0.994485
beta-TC3_cell	Jensen_TISSUES	0.532134	0.866441	0.98088
pg13	Jensen_TISSUES	0.528828	0.866441	0.978371
sw13	Jensen_TISSUES	0.525995	0.866441	0.985108
Rhabdomyosarcoma_cell	Jensen_TISSUES	0.53863	0.869503	0.972424
Synovial_tissue	Jensen_TISSUES	0.541352	0.871821	0.956898
Small_intestine	Jensen_TISSUES	0.544066	0.873642	0.964087
Lung_cancer_cell	Jensen_TISSUES	0.547429	0.873642	0.963549
Umbilical_vein_endothelial_cell	Jensen_TISSUES	0.551421	0.873642	0.962098
Hip	Jensen_TISSUES	0.553182	0.873642	0.956193
Megakaryocyte	Jensen_TISSUES	0.57638	0.876575	0.951285
Amnion	Jensen_TISSUES	0.573759	0.876575	0.943657
Human_amniotic_epithelial_cell	Jensen_TISSUES	0.582733	0.881904	0.947057
Alzheimer disease-amyloid secretase pathway_Homo sapiens_P00003	Panther_2016	0.733474	0.88789	0.798585
Storage_root	Jensen_TISSUES	0.589056	0.889487	0.942829
Hypoxia response via HIF activation_Homo sapiens_P00030	Panther_2016	0.851272	0.892869	0.708458
P53 pathway feedback loops 1_Homo sapiens_P04392	Panther_2016	0.794107	0.892869	0.786974
TGF-beta receptor signaling_Homo sapiens_1f188fcc-6196-11e5-8ac5-06603eb7f303	NCI-Nature_2016	0.874329	0.893131	0.669345
Caudate_nucleus	Jensen_TISSUES	0.59619	0.893841	0.929884
Corpus_cavernosum	Jensen_TISSUES	0.600754	0.893841	0.927815
Preosteoblast	Jensen_TISSUES	0.602402	0.893841	0.922472
SH-SY5Y_cell	Jensen_TISSUES	0.603382	0.893841	0.903612
Sertoli_cell	Jensen_TISSUES	0.603804	0.893841	0.905024
U-937_cell	Jensen_TISSUES	0.600428	0.893841	0.905946
marc145	Jensen_TISSUES	0.601845	0.893841	0.934373
Chemical carcinogenesis_Homo sapiens_hsa05204	KEGG_2016	0.867541	0.89816	0.756514
Mineral absorption_Homo sapiens_hsa04978	KEGG_2016	0.880209	0.900679	0.748061
Non-homologous end-joining_Homo sapiens_hsa03450	KEGG_2016	0.892945	0.90843	0.739609
FAS signaling pathway ( CD95 )_Homo sapiens_h_fasPathway	BioCarta_2016	0.8431	0.908807	0.696458
Visceral Fat Deposits and the Metabolic Syndrome_Homo sapiens_h_vobesityPathway	BioCarta_2016	0.838356	0.908807	0.733501
Ribosome biogenesis in eukaryotes_Homo sapiens_hsa03008	KEGG_2016	0.899354	0.909692	0.735382
Thymocyte	Jensen_TISSUES	0.628386	0.910354	0.907812
Lamina_propria	Jensen_TISSUES	0.627452	0.910354	0.917461
Marrow_cell	Jensen_TISSUES	0.627452	0.910354	0.917461
Phagocyte	Jensen_TISSUES	0.627452	0.910354	0.917461
Thymic_medulla	Jensen_TISSUES	0.627452	0.910354	0.917461
Thymic_stromal_cell	Jensen_TISSUES	0.627452	0.910354	0.917461
Non-homologous end joining_Homo sapiens_WP438	WikiPathways_2016	0.892293	0.914842	0.740131
Non-homologous end joining_Mus musculus_WP1242	WikiPathways_2016	0.892293	0.914842	0.740131
Ophthalmic_nerve	Jensen_TISSUES	0.658429	0.915507	0.892871
Subthalamic_nucleus	Jensen_TISSUES	0.645365	0.915507	0.904994
Osteosarcoma_cell	Jensen_TISSUES	0.646314	0.915507	0.904778
ATDC-5_cell	Jensen_TISSUES	0.658949	0.915507	0.892094
AtT-20_cell	Jensen_TISSUES	0.646314	0.915507	0.904778
Crypt	Jensen_TISSUES	0.658949	0.915507	0.892094
Ec	Jensen_TISSUES	0.650569	0.915507	0.887105
Geep	Jensen_TISSUES	0.640117	0.915507	0.909005
Hatching_gland	Jensen_TISSUES	0.658949	0.915507	0.896322
MC3T3-E1_cell	Jensen_TISSUES	0.655535	0.915507	0.862324
Np	Jensen_TISSUES	0.658949	0.915507	0.892094
SW-1353_cell	Jensen_TISSUES	0.658949	0.915507	0.892094
Adrenal_cortex	Jensen_TISSUES	0.728956	0.917293	0.870152
Bronchial_epithelial_cell	Jensen_TISSUES	0.726989	0.917293	0.873207
Cerebral_peduncle	Jensen_TISSUES	0.711127	0.917293	0.877322
Medulla_oblongata	Jensen_TISSUES	0.748185	0.917293	0.850577
Spinal_ganglion	Jensen_TISSUES	0.699724	0.917293	0.870869
BTO:0000379	Jensen_TISSUES	0.722275	0.917293	0.819269
CL-48_cell	Jensen_TISSUES	0.674058	0.917293	0.863267
Erythrocyte	Jensen_TISSUES	0.771241	0.917293	0.805154
Gastric_mucosa	Jensen_TISSUES	0.766156	0.917293	0.824447
Hematopoietic_stem_cell	Jensen_TISSUES	0.758141	0.917293	0.814913
Peripheral_blood_lymphocyte	Jensen_TISSUES	0.728527	0.917293	0.835388
Retinoblastoma_cell	Jensen_TISSUES	0.772529	0.917293	0.820219
Tongue	Jensen_TISSUES	0.7368	0.917293	0.794769
22Rv-1_cell	Jensen_TISSUES	0.70931	0.917293	0.862498
Accessory_sex_gland	Jensen_TISSUES	0.70931	0.917293	0.862498
Amniotic_fluid	Jensen_TISSUES	0.718324	0.917293	0.843976
CV-1_cell	Jensen_TISSUES	0.764514	0.917293	0.810033
DU-145_cell	Jensen_TISSUES	0.70931	0.917293	0.862498
Embryonic_carcinoma_cell	Jensen_TISSUES	0.718324	0.917293	0.843976
GOTO_cell	Jensen_TISSUES	0.741145	0.917293	0.841359
Germ_cell	Jensen_TISSUES	0.672007	0.917293	0.857684
Hair_cell	Jensen_TISSUES	0.711622	0.917293	0.833611
Knee	Jensen_TISSUES	0.743174	0.917293	0.815555
LNCaP_cell	Jensen_TISSUES	0.692634	0.917293	0.86371
Lumbar_spine	Jensen_TISSUES	0.739392	0.917293	0.827662
Neural_crest	Jensen_TISSUES	0.726046	0.917293	0.810491
Neuro-2a_cell	Jensen_TISSUES	0.677915	0.917293	0.866361
Neurofibrillary_tangle	Jensen_TISSUES	0.721172	0.917293	0.833044
Optic_nerve	Jensen_TISSUES	0.693436	0.917293	0.862098
Oropharyngeal_cancer_cell	Jensen_TISSUES	0.754725	0.917293	0.815444
Osteocyte	Jensen_TISSUES	0.716016	0.917293	0.829419
PC-12_cell	Jensen_TISSUES	0.673094	0.917293	0.854833
PC-3_cell	Jensen_TISSUES	0.70931	0.917293	0.862498
PNT-2_cell	Jensen_TISSUES	0.70931	0.917293	0.862498
Penis	Jensen_TISSUES	0.733908	0.917293	0.804851
Periosteum	Jensen_TISSUES	0.75008	0.917293	0.801255
Peritubular_cell	Jensen_TISSUES	0.70931	0.917293	0.862498
Peritubular_contractile_cell	Jensen_TISSUES	0.70931	0.917293	0.862498
SH-EP_cell	Jensen_TISSUES	0.741145	0.917293	0.841359
Sertoli_cell_line	Jensen_TISSUES	0.70931	0.917293	0.862498
Small_cell_lung_cancer_cell	Jensen_TISSUES	0.741145	0.917293	0.841359
Spermatid	Jensen_TISSUES	0.70931	0.917293	0.862498
Suprachiasmatic_nucleus	Jensen_TISSUES	0.758141	0.917293	0.814913
Sympathetic_nervous_system	Jensen_TISSUES	0.741145	0.917293	0.841359
Theca_cell	Jensen_TISSUES	0.70931	0.917293	0.862498
Tibia	Jensen_TISSUES	0.697775	0.917293	0.845051
Trophoblast	Jensen_TISSUES	0.676089	0.917293	0.848759
Ureter	Jensen_TISSUES	0.766156	0.917293	0.824447
VCaP_cell	Jensen_TISSUES	0.70931	0.917293	0.862498
Yolk_sac	Jensen_TISSUES	0.768475	0.917293	0.767789
imr5	Jensen_TISSUES	0.741145	0.917293	0.841359
nt2d1	Jensen_TISSUES	0.747384	0.917293	0.837131
PKC-catalyzed phosphorylation of inhibitory phosphoprotein of myosin phosphatase_Homo sapiens_h_myosinPathway	BioCarta_2016	0.856914	0.917457	0.715379
Blood_clot	Jensen_TISSUES	0.777947	0.919941	0.800274
Cpa	Jensen_TISSUES	0.778829	0.919941	0.815991
Embryonic_brain	Jensen_TISSUES	0.783753	0.924147	0.836127
Orbit	Jensen_TISSUES	0.78654	0.925823	0.793203
Influence of Ras and Rho proteins on G1 to S Transition_Homo sapiens_h_RacCycDPathway	BioCarta_2016	0.870058	0.926494	0.674681
B-cell_lymphoma_cell	Jensen_TISSUES	0.792141	0.927584	0.764662
Muscle	Jensen_TISSUES	0.796426	0.927606	0.794763
Stratified_epithelium	Jensen_TISSUES	0.793807	0.927606	0.787554
Regulation of lipolysis in adipocytes_Homo sapiens_hsa04923	KEGG_2016	0.925631	0.930921	0.634701
Hepatic_primordium	Jensen_TISSUES	0.810404	0.932859	0.794851
Neointima	Jensen_TISSUES	0.808304	0.932859	0.730327
Chromatin Remodeling by hSWI/SNF ATP-dependent Complexes_Homo sapiens_h_hSWI-SNFpathway	BioCarta_2016	0.899543	0.93889	0.670935
Nuclear receptors coordinate the activities of chromatin remodeling complexes and coactivators to facilitate initiation of transcription in carcinoma cells_Homo sapiens_h_rarrxrPathway	BioCarta_2016	0.907152	0.93889	0.628673
Role of MEF2D in T-cell Apoptosis_Homo sapiens_h_mef2dPathway	BioCarta_2016	0.904024	0.93889	0.627728
SUMOylation as a mechanism to modulate CtBP-dependent gene responses_Homo sapiens_h_ctbp1Pathway	BioCarta_2016	0.904058	0.93889	0.731844
Hemoglobin's Chaperone_Homo sapiens_h_ahspPathway	BioCarta_2016	0.910294	0.93889	0.723383
Ink	Jensen_TISSUES	0.817053	0.938919	0.790623
Colonic_adenocarcinoma_cell	Jensen_TISSUES	0.820974	0.941457	0.749533
Swiss-3T3_cell	Jensen_TISSUES	0.822039	0.941457	0.748262
adipose-derived_stem_cell	Jensen_TISSUES	0.823638	0.941698	0.727591
Cingulate_cortex	Jensen_TISSUES	0.82927	0.941784	0.80494
Colonic_cancer_cell	Jensen_TISSUES	0.826711	0.941784	0.726798
Validated transcriptional targets of TAp63 isoforms_Homo sapiens_82e8ee19-6196-11e5-8ac5-06603eb7f303	NCI-Nature_2016	0.930868	0.945801	0.591929
Substantia_nigra	Jensen_TISSUES	0.835855	0.947675	0.77794
Preadipocyte_cell_line	Jensen_TISSUES	0.837841	0.948341	0.722224
Byssus	Jensen_TISSUES	0.842196	0.94852	0.773712
g2	Jensen_TISSUES	0.843807	0.948758	0.716249
Primary immunodeficiency_Homo sapiens_hsa05340	KEGG_2016	0.953695	0.953695	0.55494
SIDS Susceptibility Pathways_Mus musculus_WP1266	WikiPathways_2016	0.941366	0.954814	0.575165
Cyclins and Cell Cycle Regulation_Homo sapiens_h_cellcyclePathway	BioCarta_2016	0.939664	0.955666	0.574836
Cell Cycle: G2/M Checkpoint_Homo sapiens_h_g2Pathway	BioCarta_2016	0.941112	0.955666	0.573
Gastric_epithelium_cell_line	Jensen_TISSUES	0.854917	0.958073	0.765256
Prefrontal_cortex	Jensen_TISSUES	0.859178	0.959675	0.800976
Actions of Nitric Oxide in the Heart_Homo sapiens_h_no1Pathway	BioCarta_2016	0.955115	0.964911	0.583003
Sonic Hedgehog Receptor Ptc1 Regulates cell cycle_Homo sapiens_h_ptc1Pathway	BioCarta_2016	0.960045	0.964943	0.612233
Kidney_cancer_cell	Jensen_TISSUES	0.869651	0.967616	0.672093
Pollen	Jensen_TISSUES	0.870569	0.967616	0.727078
Alpha adrenergic receptor signaling pathway_Homo sapiens_P00002	Panther_2016	0.967874	0.967874	0.594887
Muscarinic acetylcholine receptor 1 and 3 signaling pathway_Homo sapiens_P00042	Panther_2016	0.967874	0.967874	0.594887
Syndecan-4-mediated signaling events_Homo sapiens_076bc549-6196-11e5-8ac5-06603eb7f303	NCI-Nature_2016	0.968059	0.968912	0.595181
Neuron	Jensen_TISSUES	0.873557	0.969348	0.752572
Lens_epithelium	Jensen_TISSUES	0.88	0.971487	0.748344
Leukemia_cell	Jensen_TISSUES	0.883992	0.971487	0.659454
Calcaneal_bone	Jensen_TISSUES	0.88	0.971487	0.748344
Cardinal_vein	Jensen_TISSUES	0.886254	0.971487	0.744116
Dentin	Jensen_TISSUES	0.888401	0.971487	0.709889
T-cell_acute_lymphoblastic_leukemia_cell	Jensen_TISSUES	0.889385	0.971487	0.70795
non-neuronal_cell	Jensen_TISSUES	0.889298	0.971487	0.682516
Amygdala	Jensen_TISSUES	0.894875	0.971973	0.765929
Melanoma_cell_line	Jensen_TISSUES	0.914115	0.971973	0.630432
Acute_megakaryoblastic_leukemia_cell_line	Jensen_TISSUES	0.911689	0.971973	0.722976
Blastema	Jensen_TISSUES	0.901781	0.971973	0.636061
Colorectum	Jensen_TISSUES	0.905488	0.971973	0.731432
Intervertebral_disc	Jensen_TISSUES	0.915075	0.971973	0.682155
Large_intestine	Jensen_TISSUES	0.905488	0.971973	0.731432
Mast_cell_line	Jensen_TISSUES	0.911689	0.971973	0.722976
Megakaryocyte_cell_line	Jensen_TISSUES	0.911689	0.971973	0.722976
Pineal_gland	Jensen_TISSUES	0.943958	0.981934	0.734925
Gastric_adenocarcinoma_cell	Jensen_TISSUES	0.93694	0.981934	0.710293
SAOS-2_cell	Jensen_TISSUES	0.945727	0.981934	0.564976
SK-N-MC_cell	Jensen_TISSUES	0.944231	0.981934	0.640648
Vegetative_cell	Jensen_TISSUES	0.943251	0.981934	0.568597
Floral_primordium	Jensen_TISSUES	0.949609	0.982954	0.701837
Spikelet	Jensen_TISSUES	0.949609	0.982954	0.701837
ae3	Jensen_TISSUES	0.959553	0.990223	0.538516
RBL-2H3_cell	Jensen_TISSUES	0.961858	0.991094	0.693381
Thalamus	Jensen_TISSUES	0.97285	0.99236	0.64841
Brain_cortex_cell_line	Jensen_TISSUES	0.971822	0.99236	0.544091
BMMC_cell	Jensen_TISSUES	0.976076	0.99236	0.532105
Callus	Jensen_TISSUES	0.985041	0.99236	0.528626
Chondroblast	Jensen_TISSUES	0.985041	0.99236	0.528626
Endochondral_bone	Jensen_TISSUES	0.985041	0.99236	0.528626
Epiphyseal_growth_plate	Jensen_TISSUES	0.985041	0.99236	0.528626
Long_bone	Jensen_TISSUES	0.985041	0.99236	0.528626
Molaris	Jensen_TISSUES	0.96849	0.99236	0.552612
Perichondrium	Jensen_TISSUES	0.985041	0.99236	0.528626
Posterior_pharynx	Jensen_TISSUES	0.987449	0.992948	0.676469
Regio_parietalis_capitis	Jensen_TISSUES	0.988555	0.992948	0.509198
Hypertrophy Model_Mus musculus_WP202	WikiPathways_2016	0.986207	0.993202	0.496256
Hypertrophy Model_Homo sapiens_WP516	WikiPathways_2016	0.986207	0.993202	0.496256
Fibroblast	Jensen_TISSUES	0.995882	0.996091	0.407595
BTO:0000964	Jensen_TISSUES	0.996091	0.996091	0.436421
PANC-1_cell	Jensen_TISSUES	0.993647	0.996091	0.672241
Calcium Regulation in the Cardiac Cell_Mus musculus_WP553	WikiPathways_2016	0.996369	0.996369	0.424317
Calcium Regulation in the Cardiac Cell_Homo sapiens_WP536	WikiPathways_2016	0.996369	0.996369	0.424317
Daltons_lymphoma_cell	Jensen_TISSUES	0.974695	0.99236	-0.684827
Abscission_zone	Jensen_TISSUES	0.974695	0.99236	-0.684827
Ascites_tumor_cell	Jensen_TISSUES	0.974695	0.99236	-0.684827
Axillary_bud	Jensen_TISSUES	0.980994	0.99236	-0.6806
PC3-MM2_cell	Jensen_TISSUES	0.96869	0.99236	-0.535654
Ovotestis	Jensen_TISSUES	0.959424	0.990223	-0.551634
Pancreatic_islet	Jensen_TISSUES	0.94265	0.981934	-0.710527
C2C12_cell	Jensen_TISSUES	0.943214	0.981934	-0.705964
Dental_pulp	Jensen_TISSUES	0.9354	0.981934	-0.5536
Germ_layer	Jensen_TISSUES	0.9354	0.981934	-0.5536
Kmp	Jensen_TISSUES	0.930521	0.981934	-0.714418
Scrotum	Jensen_TISSUES	0.944376	0.981934	-0.579278
Urethra	Jensen_TISSUES	0.944376	0.981934	-0.579278
Utricle	Jensen_TISSUES	0.943214	0.981934	-0.705964
The Co-Stimulatory Signal During T-cell Activation_Homo sapiens_h_ctla4Pathway	BioCarta_2016	0.976119	0.976119	-0.516666
Bladder	Jensen_TISSUES	0.906308	0.971973	-0.563214
Bronchoalveolar_lavage	Jensen_TISSUES	0.896924	0.971973	-0.596185
Gastrointestinal_stromal_tumor_cell	Jensen_TISSUES	0.917497	0.971973	-0.722873
LAN-5_cell	Jensen_TISSUES	0.901608	0.971973	-0.63992
Ureteric_bud	Jensen_TISSUES	0.906026	0.971973	-0.63501
Uterine_gland	Jensen_TISSUES	0.898739	0.971973	-0.735555
Y-79_cell	Jensen_TISSUES	0.917497	0.971973	-0.722873
werirb1	Jensen_TISSUES	0.917497	0.971973	-0.722873
Lymphocyte	Jensen_TISSUES	0.892679	0.971487	-0.739782
Glandular_epithelium	Jensen_TISSUES	0.885436	0.971487	-0.623502
Interdigit	Jensen_TISSUES	0.892679	0.971487	-0.739782
Leaf_primordium	Jensen_TISSUES	0.879979	0.971487	-0.748237
Mandibular_incisor	Jensen_TISSUES	0.892679	0.971487	-0.739782
Class I PI3K signaling events mediated by Akt_Homo sapiens_046a84e6-6191-11e5-8ac5-06603eb7f303	NCI-Nature_2016	0.968912	0.968912	-0.470018
Nephrocyte	Jensen_TISSUES	0.867106	0.966938	-0.756692
Interstitial_cell_of_Cajal	Jensen_TISSUES	0.858283	0.959675	-0.650226
UMR-106_cell	Jensen_TISSUES	0.854261	0.958073	-0.690843
mTOR Signaling Pathway_Homo sapiens_h_mTORPathway	BioCarta_2016	0.929578	0.953786	-0.602845
Signaling events mediated by HDAC Class II_Homo sapiens_a1da5607-6195-11e5-8ac5-06603eb7f303	NCI-Nature_2016	0.94032	0.950324	-0.522911
dg1	Jensen_TISSUES	0.842171	0.94852	-0.773601
dg2	Jensen_TISSUES	0.842171	0.94852	-0.773601
Carcinoma_cell	Jensen_TISSUES	0.829202	0.941784	-0.782056
TF-1_cell	Jensen_TISSUES	0.827073	0.941784	-0.715873
Skeletal muscle hypertrophy is regulated via AKT/mTOR pathway_Homo sapiens_h_igf1mtorpathway	BioCarta_2016	0.890234	0.93889	-0.616413
Bone_marrow-derived_macrophage	Jensen_TISSUES	0.809947	0.932859	-0.794738
Osteoclast_stem_cell	Jensen_TISSUES	0.809947	0.932859	-0.794738
Pelvic_fin	Jensen_TISSUES	0.809026	0.932859	-0.730892
Preosteoclast	Jensen_TISSUES	0.809947	0.932859	-0.794738
NTERA-2_cell	Jensen_TISSUES	0.797632	0.927606	-0.803192
Neural_stem_cell_line	Jensen_TISSUES	0.797632	0.927606	-0.803192
MEL_cell	Jensen_TISSUES	0.789682	0.926976	-0.684645
Meristem	Jensen_TISSUES	0.790254	0.926976	-0.74591
Heterotrimeric G-protein signaling pathway-Gq alpha and Go alpha mediated pathway_Homo sapiens_P00027	Panther_2016	0.899948	0.926812	-0.607035
G13 Signaling Pathway_Homo sapiens_WP524	WikiPathways_2016	0.910483	0.9268	-0.629019
G13 Signaling Pathway_Mus musculus_WP298	WikiPathways_2016	0.910483	0.9268	-0.629019
Bipolar_cell	Jensen_TISSUES	0.778656	0.919941	-0.815874
Occipital_lobe	Jensen_TISSUES	0.765796	0.917293	-0.891335
Myometrium	Jensen_TISSUES	0.722839	0.917293	-0.795971
Osteoblast	Jensen_TISSUES	0.667881	0.917293	-0.83602
Prostate_gland_epithelium	Jensen_TISSUES	0.755115	0.917293	-0.716003
Umbilical_cord	Jensen_TISSUES	0.670862	0.917293	-0.887739
Adenoid	Jensen_TISSUES	0.683378	0.917293	-0.879284
Autonomic_nervous_system	Jensen_TISSUES	0.753317	0.917293	-0.832784
BEL-7402_cell	Jensen_TISSUES	0.766091	0.917293	-0.824329
Ceratobranchial	Jensen_TISSUES	0.772298	0.917293	-0.820102
DT-40_cell	Jensen_TISSUES	0.740642	0.917293	-0.841238
Embryonic_fibroblast	Jensen_TISSUES	0.732912	0.917293	-0.762663
Filament	Jensen_TISSUES	0.772298	0.917293	-0.820102
Flagellum	Jensen_TISSUES	0.772298	0.917293	-0.820102
GH3_cell	Jensen_TISSUES	0.677105	0.917293	-0.883512
HEp-2_cell	Jensen_TISSUES	0.766091	0.917293	-0.824329
IMR-90_cell	Jensen_TISSUES	0.694333	0.917293	-0.792015
Interstitial_cell	Jensen_TISSUES	0.766091	0.917293	-0.824329
Leydig_cell	Jensen_TISSUES	0.730849	0.917293	-0.728005
Myenteric_plexus	Jensen_TISSUES	0.753317	0.917293	-0.832784
Nasal_cavity	Jensen_TISSUES	0.753317	0.917293	-0.832784
Optic_cup	Jensen_TISSUES	0.701757	0.917293	-0.810259
Ovarian_surface_epithelial_cell_line	Jensen_TISSUES	0.664626	0.917293	-0.891966
Palate	Jensen_TISSUES	0.669029	0.917293	-0.809741
Panicle	Jensen_TISSUES	0.772298	0.917293	-0.820102
Pharate_pupa	Jensen_TISSUES	0.740642	0.917293	-0.841238
Retinal_ganglion_cell_line	Jensen_TISSUES	0.766091	0.917293	-0.824329
Rhizome	Jensen_TISSUES	0.766091	0.917293	-0.824329
SGC-7901_cell	Jensen_TISSUES	0.766091	0.917293	-0.824329
Somatic_embryo	Jensen_TISSUES	0.772298	0.917293	-0.820102
Trigeminal_nerve	Jensen_TISSUES	0.753317	0.917293	-0.832784
Vagus_nerve	Jensen_TISSUES	0.753317	0.917293	-0.832784
Parietal_lobe	Jensen_TISSUES	0.64484	0.915507	-0.941448
Adrenocortical_carcinoma_cell_line	Jensen_TISSUES	0.658467	0.915507	-0.896194
Gametophore	Jensen_TISSUES	0.64605	0.915507	-0.904648
NCI-H295R_cell	Jensen_TISSUES	0.658467	0.915507	-0.896194
Primary_root	Jensen_TISSUES	0.64605	0.915507	-0.904648
Rovs	Jensen_TISSUES	0.658467	0.915507	-0.896194
Seedling	Jensen_TISSUES	0.658467	0.915507	-0.896194
Tuber	Jensen_TISSUES	0.658467	0.915507	-0.896194
Granulosa_cell	Jensen_TISSUES	0.620863	0.910354	-0.921557
Mesonephron	Jensen_TISSUES	0.627476	0.910354	-0.831159
Basic mechanism of action of PPARa, PPARb(d) and PPARg and effects on gene expression_Homo sapiens_h_pparPathway	BioCarta_2016	0.844222	0.908807	-0.663588
Oxidative Damage_Mus musculus_WP1496	WikiPathways_2016	0.878908	0.907673	-0.61302
Pancreatic_cancer_cell_line	Jensen_TISSUES	0.615114	0.906624	-0.876069
Neurula	Jensen_TISSUES	0.615114	0.906624	-0.876069
Lysine degradation_Homo sapiens_hsa00310	KEGG_2016	0.87772	0.900679	-0.629951
Myeloid_leukemia_cell	Jensen_TISSUES	0.602641	0.893841	-0.886081
Huntington disease_Homo sapiens_P00029	Panther_2016	0.777715	0.892869	-0.692258
Cytoskeletal regulation by Rho GTPase_Homo sapiens_P00016	Panther_2016	0.854049	0.892869	-0.690586
5HT2 type receptor mediated signaling pathway_Homo sapiens_P04374	Panther_2016	0.834692	0.892869	-0.670174
Oxytocin receptor mediated signaling pathway_Homo sapiens_P04391	Panther_2016	0.834692	0.892869	-0.670174
Thyrotropin-releasing hormone receptor signaling pathway_Homo sapiens_P04394	Panther_2016	0.834692	0.892869	-0.670174
Histamine H1 receptor mediated signaling pathway_Homo sapiens_P04385	Panther_2016	0.834692	0.892869	-0.670174
Vitamin D metabolism and pathway_Homo sapiens_P04396	Panther_2016	0.85376	0.892869	-0.691149
Corpus_callosum	Jensen_TISSUES	0.592385	0.892527	-0.961798
TOR Signaling_Homo sapiens_WP1471	WikiPathways_2016	0.860278	0.891675	-0.630189
Drug Induction of Bile Acid Pathway_Homo sapiens_WP2289	WikiPathways_2016	0.853675	0.888072	-0.691032
Adult_T-cell_lymphoma_cell	Jensen_TISSUES	0.577919	0.876575	-0.906106
B95-8_cell	Jensen_TISSUES	0.576865	0.876575	-0.951149
Blood_vessel_wall	Jensen_TISSUES	0.570512	0.876575	-0.955376
Liposarcoma_cell	Jensen_TISSUES	0.570512	0.876575	-0.955376
Myotube	Jensen_TISSUES	0.574228	0.876575	-0.873112
Ovary_cancer_cell_line	Jensen_TISSUES	0.572784	0.876575	-0.87175
Pectoral_fin	Jensen_TISSUES	0.576865	0.876575	-0.951149
p3hr1	Jensen_TISSUES	0.576865	0.876575	-0.951149
F-9_cell	Jensen_TISSUES	0.56365	0.875307	-0.875804
NCCIT_cell	Jensen_TISSUES	0.564173	0.875307	-0.959603
Sto	Jensen_TISSUES	0.564173	0.875307	-0.959603
Umbilical_cord_blood	Jensen_TISSUES	0.559647	0.874288	-0.883715
Cerebral_white_matter	Jensen_TISSUES	0.557945	0.873642	-0.963831
Groin	Jensen_TISSUES	0.557945	0.873642	-0.963831
Iliac_artery	Jensen_TISSUES	0.557945	0.873642	-0.963831
Ishikawa_cell	Jensen_TISSUES	0.552671	0.873642	-0.92613
Meconium	Jensen_TISSUES	0.551682	0.873642	-0.968058
Myometrial_cell_line	Jensen_TISSUES	0.552671	0.873642	-0.92613
Oligodendrocyte	Jensen_TISSUES	0.557945	0.873642	-0.963831
Trophozoite	Jensen_TISSUES	0.551682	0.873642	-0.968058
FAS signaling pathway_Homo sapiens_P00020	Panther_2016	0.7087	0.87322	-0.762121
Pancreatic_beta_cell_line	Jensen_TISSUES	0.537508	0.869503	-0.92121
E-cadherin signaling in the nascent adherens junction_Homo sapiens_aef0d8c2-6191-11e5-8ac5-06603eb7f303	NCI-Nature_2016	0.843729	0.866533	-0.637516
Bone	Jensen_TISSUES	0.491309	0.866441	-0.983402
Oviduct	Jensen_TISSUES	0.529045	0.866441	-0.986756
Mammary_gland	Jensen_TISSUES	0.530045	0.866441	-0.901392
Bone_matrix	Jensen_TISSUES	0.534177	0.866441	-0.941148
Corn_silk	Jensen_TISSUES	0.501487	0.866441	-1.00188
Dopaminergic_system	Jensen_TISSUES	0.521836	0.866441	-0.951161
Gill_arch	Jensen_TISSUES	0.532984	0.866441	-0.98074
OCI-AML3_cell	Jensen_TISSUES	0.501487	0.866441	-1.00188
Osteoblast_cell_line	Jensen_TISSUES	0.501487	0.866441	-1.00188
Pulp	Jensen_TISSUES	0.501487	0.866441	-1.00188
Semicircular_canal	Jensen_TISSUES	0.519183	0.866441	-0.938061
Tailbud_stage	Jensen_TISSUES	0.532984	0.866441	-0.98074
Twig	Jensen_TISSUES	0.526738	0.866441	-0.984967
Natural_killer_cell	Jensen_TISSUES	0.477797	0.863633	-1.00367
Temporal_lobe	Jensen_TISSUES	0.481191	0.863633	-1.0017
Astrocytoma_cell	Jensen_TISSUES	0.473926	0.863633	-0.980055
Apoptotic DNA fragmentation and tissue homeostasis_Homo sapiens_h_DNAfragmentPathway	BioCarta_2016	0.765688	0.861514	-0.824507
West Nile Virus_Homo sapiens_h_WNVpathway	BioCarta_2016	0.765688	0.861514	-0.824507
Attenuation of GPCR Signaling_Homo sapiens_h_agpcrPathway	BioCarta_2016	0.778474	0.861514	-0.816051
Nitric Oxide Signaling Pathway_Homo sapiens_h_nos1Pathway	BioCarta_2016	0.778474	0.861514	-0.816051
Activation of PKC through G-protein coupled receptors_Homo sapiens_h_pkcPathway	BioCarta_2016	0.778474	0.861514	-0.816051
E2F1 Destruction Pathway_Homo sapiens_h_skp2e2fPathway	BioCarta_2016	0.755011	0.861514	-0.72471
Cyclin E Destruction Pathway_Homo sapiens_h_fbw7Pathway	BioCarta_2016	0.755011	0.861514	-0.72471
Regulation of p27 Phosphorylation during Cell Cycle Progression_Homo sapiens_h_p27Pathway	BioCarta_2016	0.755011	0.861514	-0.72471
Regulation of eIF2_Homo sapiens_h_eif2Pathway	BioCarta_2016	0.733997	0.860698	-0.845648
Progesterone-mediated oocyte maturation_Homo sapiens_hsa04914	KEGG_2016	0.818968	0.857966	-0.651872
Blood_vessel_endothelium	Jensen_TISSUES	0.460578	0.857889	-0.967739
Hippo signaling pathway_Homo sapiens_hsa04390	KEGG_2016	0.81007	0.856397	-0.689918
Melanogenesis_Homo sapiens_hsa04916	KEGG_2016	0.810129	0.856397	-0.661549
CCKR signaling map ST_Homo sapiens_P06959	Panther_2016	0.682631	0.856391	-0.83039
Bronchus	Jensen_TISSUES	0.431065	0.85376	-1.02189
Nasopharynx	Jensen_TISSUES	0.44742	0.85376	-1.01596
Vagina	Jensen_TISSUES	0.44774	0.85376	-1.01528
Aorta	Jensen_TISSUES	0.444029	0.85376	-1.03992
Hepatoma_cell	Jensen_TISSUES	0.45708	0.85376	-0.978989
Bacteroid	Jensen_TISSUES	0.425213	0.85376	-1.0526
Cancer_stem_cell	Jensen_TISSUES	0.451681	0.85376	-0.999078
Conceptus	Jensen_TISSUES	0.444029	0.85376	-1.03992
Endometrial_gland	Jensen_TISSUES	0.444029	0.85376	-1.03992
Fruit	Jensen_TISSUES	0.451942	0.85376	-0.976376
Germinal_epithelium	Jensen_TISSUES	0.444029	0.85376	-1.03992
Kinetoplastid	Jensen_TISSUES	0.437834	0.85376	-1.04415
Root_quiescent_center	Jensen_TISSUES	0.437834	0.85376	-1.04415
Uterine_epithelium	Jensen_TISSUES	0.444029	0.85376	-1.03992
Uterine_horn	Jensen_TISSUES	0.444029	0.85376	-1.03992
Vasculature	Jensen_TISSUES	0.441215	0.85376	-0.996336
c83	Jensen_TISSUES	0.456974	0.85376	-1.03147
Amastigote	Jensen_TISSUES	0.41877	0.852631	-1.05683
Capillary	Jensen_TISSUES	0.413228	0.84643	-1.036
Dopamine metabolism_Homo sapiens_WP2436	WikiPathways_2016	0.807653	0.846396	-0.697022
Diurnally Regulated Genes with Circadian Orthologs_Homo sapiens_WP410	WikiPathways_2016	0.807653	0.846396	-0.697022
Diurnally Regulated Genes with Circadian Orthologs_Mus musculus_WP1268	WikiPathways_2016	0.807653	0.846396	-0.697022
Exercise-induced Circadian Regulation_Mus musculus_WP544	WikiPathways_2016	0.807653	0.846396	-0.697022
G Protein Signaling Pathways_Homo sapiens_WP35	WikiPathways_2016	0.794203	0.846396	-0.690596
G Protein Signaling Pathways_Mus musculus_WP232	WikiPathways_2016	0.794203	0.846396	-0.690596
miR-517 relationship with ARCN1 and USP1_Homo sapiens_WP3596	WikiPathways_2016	0.778234	0.846396	-0.752531
Type II interferon signaling (IFNG)_Homo sapiens_WP619	WikiPathways_2016	0.807296	0.846396	-0.67122
Type II interferon signaling (IFNG)_Mus musculus_WP1253	WikiPathways_2016	0.807296	0.846396	-0.67122
Parkinson disease_Homo sapiens_P00049	Panther_2016	0.646429	0.843628	-0.798013
Interferon-gamma signaling pathway_Homo sapiens_P00035	Panther_2016	0.622048	0.843628	-0.820113
VEGF signaling pathway_Homo sapiens_P00056	Panther_2016	0.539339	0.843628	-0.891092
FGF signaling pathway_Homo sapiens_P00021	Panther_2016	0.619109	0.843628	-0.8209
B cell activation_Homo sapiens_P00010	Panther_2016	0.619918	0.843628	-0.820088
p53 pathway by glucose deprivation_Homo sapiens_P04397	Panther_2016	0.642936	0.843628	-0.801717
Pelp1 Modulation of Estrogen Receptor Activity_Homo sapiens_h_pelp1Pathway	BioCarta_2016	0.691959	0.841457	-0.77631
Serotonin and anxiety-related events_Mus musculus_WP2140	WikiPathways_2016	0.752345	0.841205	-0.833311
Serotonin and anxiety_Mus musculus_WP2141	WikiPathways_2016	0.752345	0.841205	-0.833311
Endochondral Ossification_Mus musculus_WP1270	WikiPathways_2016	0.751444	0.841205	-0.70894
Endochondral Ossification_Homo sapiens_WP474	WikiPathways_2016	0.751444	0.841205	-0.70894
Hippocampus	Jensen_TISSUES	0.406559	0.841123	-1.03041
African trypanosomiasis_Homo sapiens_hsa05143	KEGG_2016	0.778732	0.835712	-0.815909
Pancreatic secretion_Homo sapiens_hsa04972	KEGG_2016	0.778732	0.835712	-0.815909
Keloid	Jensen_TISSUES	0.400155	0.834786	-1.09133
Mo-B_cell	Jensen_TISSUES	0.39963	0.834786	-1.06951
Peritoneal_mesothelium	Jensen_TISSUES	0.400155	0.834786	-1.09133
SHG-44_cell	Jensen_TISSUES	0.39963	0.834786	-1.06951
Glycogen Metabolism_Homo sapiens_WP500	WikiPathways_2016	0.719914	0.83112	-0.755122
Glycogen Metabolism_Mus musculus_WP317	WikiPathways_2016	0.719914	0.83112	-0.755122
FOXA1 transcription factor network_Homo sapiens_aa3927b7-6192-11e5-8ac5-06603eb7f303	NCI-Nature_2016	0.783641	0.824137	-0.685046
PLK1 signaling events_Homo sapiens_e5e87977-6194-11e5-8ac5-06603eb7f303	NCI-Nature_2016	0.785099	0.824137	-0.688941
Smooth_muscle	Jensen_TISSUES	0.387022	0.822803	-1.0384
HUVEC_cell	Jensen_TISSUES	0.382962	0.822803	-1.06161
Huelle_cell	Jensen_TISSUES	0.380395	0.821361	-1.0822
Microsporidian	Jensen_TISSUES	0.380395	0.821361	-1.0822
Stipe	Jensen_TISSUES	0.380395	0.821361	-1.0822
Umbilical_vein	Jensen_TISSUES	0.374113	0.818533	-1.08642
Malpighian_tubule	Jensen_TISSUES	0.374113	0.818533	-1.08642
BRCA1-dependent Ub-ligase activity_Homo sapiens_h_bard1Pathway	BioCarta_2016	0.664397	0.818038	-0.892159
Diffuse_large_B-cell_lymphoma_cell	Jensen_TISSUES	0.367792	0.812257	-1.09065
Role of nicotinic acetylcholine receptors in the regulation of apoptosis_Homo sapiens_h_achPathway	BioCarta_2016	0.651433	0.807121	-0.825056
Breast	Jensen_TISSUES	0.357863	0.805048	-1.04876
Connective_tissue	Jensen_TISSUES	0.358683	0.805048	-1.04894
Bone_marrow_stem_cell	Jensen_TISSUES	0.360939	0.805048	-1.13639
TCR Signaling Pathway_Homo sapiens_WP69	WikiPathways_2016	0.691231	0.804547	-0.787199
Reversal of Insulin Resistance by Leptin_Homo sapiens_h_leptinPathway	BioCarta_2016	0.639289	0.802165	-0.909072
ChREBP regulation by carbohydrates and cAMP_Homo sapiens_h_chrebpPathway	BioCarta_2016	0.639289	0.802165	-0.909072
Inflammation mediated by chemokine and cytokine signaling pathway_Homo sapiens_P00031	Panther_2016	0.489806	0.798037	-0.950028
Hairy_root	Jensen_TISSUES	0.350202	0.796768	-1.1462
Intestine	Jensen_TISSUES	0.335685	0.794845	-1.06564
Trachea	Jensen_TISSUES	0.340824	0.794845	-1.13254
Neuroblastoma_cell	Jensen_TISSUES	0.347752	0.794845	-1.11415
Neural_stem_cell	Jensen_TISSUES	0.325539	0.791095	-1.15067
Phosphoinositides and their downstream targets._Homo sapiens_h_ptdinsPathway	BioCarta_2016	0.622315	0.790942	-0.826312
IFN-gamma pathway_Homo sapiens_51b1ed75-6193-11e5-8ac5-06603eb7f303	NCI-Nature_2016	0.727164	0.789493	-0.732216
Mesenchyme	Jensen_TISSUES	0.318905	0.788655	-1.13902
Osteoclast	Jensen_TISSUES	0.319308	0.788655	-1.14734
rj2.2.5	Jensen_TISSUES	0.319882	0.788655	-1.15151
PTEN dependent cell cycle arrest and apoptosis_Homo sapiens_h_ptenPathway	BioCarta_2016	0.607603	0.787486	-0.846581
The IGF-1 Receptor and Longevity_Homo sapiens_h_longevityPathway	BioCarta_2016	0.607603	0.787486	-0.846581
Pancreatic_beta_cell	Jensen_TISSUES	0.310469	0.782521	-1.16556
Retinol metabolism_Mus musculus_WP1259	WikiPathways_2016	0.653738	0.776849	-0.809929
FAS pathway and Stress induction of HSP regulation_Homo sapiens_WP314	WikiPathways_2016	0.661639	0.776849	-0.784442
IL-6 signaling pathway_Homo sapiens_WP364	WikiPathways_2016	0.658452	0.776849	-0.795765
Leptin and adiponectin_Mus musculus_WP683	WikiPathways_2016	0.638364	0.775649	-0.909451
RANKL/RANK Signaling Pathway_Homo sapiens_WP2018	WikiPathways_2016	0.630936	0.775649	-0.820358
Peripheral_nerve	Jensen_TISSUES	0.304778	0.77393	-1.16471
Nuclear Receptors in Lipid Metabolism and Toxicity_Homo sapiens_WP299	WikiPathways_2016	0.615305	0.770936	-0.826781
Nuclear receptors in lipid metabolism and toxicity_Mus musculus_WP431	WikiPathways_2016	0.615305	0.770936	-0.826781
SREBP signalling_Homo sapiens_WP1982	WikiPathways_2016	0.614686	0.770936	-0.823792
Insulin Signaling_Homo sapiens_WP481	WikiPathways_2016	0.617086	0.770936	-0.863463
AMPK Signaling_Homo sapiens_WP1403	WikiPathways_2016	0.60146	0.767633	-0.836462
PodNet: protein-protein interactions in the podocyte_Mus musculus_WP2310	WikiPathways_2016	0.602754	0.767633	-0.857564
Quercetin and Nf-kB/ AP-1 Induced Cell Apoptosis_Homo sapiens_WP2435	WikiPathways_2016	0.593902	0.766674	-0.847935
Chemokine signaling pathway_Mus musculus_WP2292	WikiPathways_2016	0.59046	0.765711	-0.868904
Trophectoderm	Jensen_TISSUES	0.298139	0.765676	-1.13715
Alzheimers Disease_Mus musculus_WP2075	WikiPathways_2016	0.584371	0.76129	-0.850477
Alzheimers Disease_Homo sapiens_WP2059	WikiPathways_2016	0.584371	0.76129	-0.850477
Mesodermal Commitment Pathway_Homo sapiens_WP2857	WikiPathways_2016	0.584347	0.76129	-0.866947
Amniocyte	Jensen_TISSUES	0.291578	0.760346	-1.14138
Chorionic_villus	Jensen_TISSUES	0.291578	0.760346	-1.14138
HEC-1-B_cell	Jensen_TISSUES	0.29083	0.760346	-1.19703
Tail_bud	Jensen_TISSUES	0.29083	0.760346	-1.19703
Cell to Cell Adhesion Signaling_Homo sapiens_h_cell2cellPathway	BioCarta_2016	0.570826	0.754717	-0.909539
B cell receptor signaling pathway_Homo sapiens_hsa04662	KEGG_2016	0.681268	0.754107	-0.771368
Angiogenesis_Homo sapiens_P00005	Panther_2016	0.43649	0.752946	-1.02368
Cortocotropin releasing factor receptor signaling pathway_Homo sapiens_P04380	Panther_2016	0.430259	0.752946	-1.04858
Insulin Signaling_Mus musculus_WP65	WikiPathways_2016	0.565869	0.749149	-0.902755
BTO:0005453	Jensen_TISSUES	0.263276	0.74693	-1.10362
Parathyroid_gland	Jensen_TISSUES	0.267423	0.74693	-1.08827
3T3-L1_cell	Jensen_TISSUES	0.278509	0.74693	-1.21675
Abdominal_adipose_tissue	Jensen_TISSUES	0.27675	0.74693	-1.20428
Acute_myeloid_leukemia_cell	Jensen_TISSUES	0.275938	0.74693	-1.21757
EC-9706_cell	Jensen_TISSUES	0.272306	0.74693	-1.15406
Gonadal_sheath_cell	Jensen_TISSUES	0.277534	0.74693	-1.21148
Mesenchymal_epithelium	Jensen_TISSUES	0.278722	0.74693	-1.14983
Metanephron	Jensen_TISSUES	0.278722	0.74693	-1.14983
Psammoma_body	Jensen_TISSUES	0.278722	0.74693	-1.14983
Syncytium	Jensen_TISSUES	0.265917	0.74693	-1.15829
Talus	Jensen_TISSUES	0.272306	0.74693	-1.15406
Urogenital_ridge	Jensen_TISSUES	0.278722	0.74693	-1.14983
pro-B-lymphocyte_cell_line	Jensen_TISSUES	0.264874	0.74693	-1.23524
Neural Crest Differentiation_Homo sapiens_WP2064	WikiPathways_2016	0.552772	0.741461	-0.904177
mRNA processing_Mus musculus_WP310	WikiPathways_2016	0.549182	0.741461	-0.910626
Farnesoid X Receptor Pathway_Homo sapiens_WP2879	WikiPathways_2016	0.540094	0.740998	-0.936398
FAS pathway and Stress induction of HSP regulation_Mus musculus_WP571	WikiPathways_2016	0.538189	0.740998	-0.892651
Serotonin Receptor 2 and ELK-SRF/GATA4 signaling_Homo sapiens_WP732	WikiPathways_2016	0.531894	0.740229	-0.908941
Signaling Pathway from G-Protein Families_Homo sapiens_h_gpcrPathway	BioCarta_2016	0.55169	0.73934	-0.883419
TGF-beta signaling pathway_Homo sapiens_P00052	Panther_2016	0.383371	0.738627	-1.06668
Hypoxic and oxygen homeostasis regulation of HIF-1-alpha_Homo sapiens_4c0f3584-6193-11e5-8ac5-06603eb7f303	NCI-Nature_2016	0.660563	0.738277	-0.817603
Junctional_zone	Jensen_TISSUES	0.253297	0.736883	-1.16674
Labyrinthine_zone	Jensen_TISSUES	0.253297	0.736883	-1.16674
Pt-K1_cell	Jensen_TISSUES	0.246861	0.736883	-1.17097
Endothelin signaling pathway_Homo sapiens_P00019	Panther_2016	0.360031	0.730651	-1.08623
Regulation of eIF4e and p70 S6 Kinase_Homo sapiens_h_eif4Pathway	BioCarta_2016	0.530193	0.730406	-0.903041
METS affect on Macrophage Differentiation_Homo sapiens_h_etsPathway	BioCarta_2016	0.527175	0.730406	-0.912859
N-cadherin signaling events_Homo sapiens_5fc9c1e1-6194-11e5-8ac5-06603eb7f303	NCI-Nature_2016	0.632408	0.729605	-0.81365
Glypican 1 network_Homo sapiens_fb91e48c-6192-11e5-8ac5-06603eb7f303	NCI-Nature_2016	0.6362	0.729605	-0.822923
Regulation of autophagy_Homo sapiens_hsa04140	KEGG_2016	0.639873	0.729447	-0.908914
Hypertrophic cardiomyopathy (HCM)_Homo sapiens_hsa05410	KEGG_2016	0.639873	0.729447	-0.908914
Endocrine and other factor-regulated calcium reabsorption_Homo sapiens_hsa04961	KEGG_2016	0.617151	0.727521	-0.840368
Caspase Cascade in Apoptosis_Homo sapiens_b9d3ef2e-618f-11e5-8ac5-06603eb7f303	NCI-Nature_2016	0.622364	0.725455	-0.81835
FSH signaling pathway_Homo sapiens_WP2035	WikiPathways_2016	0.505858	0.721928	-0.923489
Type II diabetes mellitus_Homo sapiens_hsa04930	KEGG_2016	0.601625	0.721004	-0.838358
Node	Jensen_TISSUES	0.239768	0.719303	-1.24652
Legionellosis_Homo sapiens_hsa05134	KEGG_2016	0.586982	0.714299	-0.852939
Alcoholism_Homo sapiens_hsa05034	KEGG_2016	0.580198	0.71409	-0.855134
Role of Erk5 in Neuronal Survival_Homo sapiens_h_erk5Pathway	BioCarta_2016	0.492875	0.708732	-0.935218
Breast_cancer_cell	Jensen_TISSUES	0.233248	0.705993	-1.28501
Olfactory transduction_Homo sapiens_hsa04740	KEGG_2016	0.564314	0.704392	-0.916704
Blood_plasma	Jensen_TISSUES	0.229747	0.701658	-1.28087
Nectin adhesion pathway_Homo sapiens_685baa82-6194-11e5-8ac5-06603eb7f303	NCI-Nature_2016	0.570098	0.701472	-0.909925
Downstream signaling in naive CD8+ T cells_Homo sapiens_92180cef-6191-11e5-8ac5-06603eb7f303	NCI-Nature_2016	0.573851	0.701472	-0.85902
Prion diseases_Homo sapiens_hsa05020	KEGG_2016	0.557103	0.700359	-0.879446
Epidermis	Jensen_TISSUES	0.228169	0.699994	-1.18365
Erythroleukemia_cell	Jensen_TISSUES	0.228138	0.699994	-1.12666
Adult	Jensen_TISSUES	0.222716	0.699994	-1.16377
Dok	Jensen_TISSUES	0.228169	0.699994	-1.18365
Prostate_gland_cancer_cell	Jensen_TISSUES	0.227773	0.699994	-1.25585
Platelet activation_Homo sapiens_hsa04611	KEGG_2016	0.552163	0.699989	-0.880073
Fc epsilon RI signaling pathway_Homo sapiens_hsa04664	KEGG_2016	0.549767	0.699989	-0.881586
Eye	Jensen_TISSUES	0.218327	0.694956	-1.13666
JAK/STAT signaling pathway_Homo sapiens_P00038	Panther_2016	0.201684	0.688764	-1.33405
Axon guidance mediated by netrin_Homo sapiens_P00009	Panther_2016	0.189896	0.688764	-1.20924
Integrin signalling pathway_Homo sapiens_P00034	Panther_2016	0.184627	0.688764	-1.35521
T cell activation_Homo sapiens_P00053	Panther_2016	0.21118	0.688764	-1.32667
PDGF signaling pathway_Homo sapiens_P00047	Panther_2016	0.272209	0.688764	-1.19634
Interleukin signaling pathway_Homo sapiens_P00036	Panther_2016	0.265817	0.688764	-1.23221
Metabotropic glutamate receptor group I pathway_Homo sapiens_P00041	Panther_2016	0.309444	0.688764	-1.12891
Muscarinic acetylcholine receptor 2 and 4 signaling pathway_Homo sapiens_P00043	Panther_2016	0.309444	0.688764	-1.12891
Metabotropic glutamate receptor group II pathway_Homo sapiens_P00040	Panther_2016	0.309444	0.688764	-1.12891
Metabotropic glutamate receptor group III pathway_Homo sapiens_P00039	Panther_2016	0.309444	0.688764	-1.12891
5HT1 type receptor mediated signaling pathway_Homo sapiens_P04373	Panther_2016	0.309444	0.688764	-1.12891
Beta2 adrenergic receptor signaling pathway_Homo sapiens_P04378	Panther_2016	0.309444	0.688764	-1.12891
Beta1 adrenergic receptor signaling pathway_Homo sapiens_P04377	Panther_2016	0.309444	0.688764	-1.12891
Histamine H2 receptor mediated signaling pathway_Homo sapiens_P04386	Panther_2016	0.309444	0.688764	-1.12891
Nicotine pharmacodynamics pathway_Homo sapiens_P06587	Panther_2016	0.309444	0.688764	-1.12891
Dopamine receptor mediated signaling pathway_Homo sapiens_P05912	Panther_2016	0.309444	0.688764	-1.12891
GABA-B receptor II signaling_Homo sapiens_P05731	Panther_2016	0.309444	0.688764	-1.12891
Angiotensin II-stimulated signaling through G proteins and beta-arrestin_Homo sapiens_P05911	Panther_2016	0.0940135	0.688764	-1.517
Heterotrimeric G-protein signaling pathway-rod outer segment phototransduction_Homo sapiens_P00028	Panther_2016	0.245021	0.688764	-1.24207
General transcription by RNA polymerase I_Homo sapiens_P00022	Panther_2016	0.132129	0.688764	-1.35726
Axon guidance mediated by semaphorins_Homo sapiens_P00007	Panther_2016	0.126789	0.688764	-1.25153
NT2/D1_cell	Jensen_TISSUES	0.21103	0.687878	-1.27348
Hypothetical Network for Drug Addiction_Homo sapiens_WP666	WikiPathways_2016	0.468903	0.686436	-0.97448
Hypothetical Network for Drug Addiction_Mus musculus_WP1246	WikiPathways_2016	0.468903	0.686436	-0.97448
Foam_cell	Jensen_TISSUES	0.208921	0.684293	-1.19633
Uropygial_gland	Jensen_TISSUES	0.208921	0.684293	-1.19633
Cytoplasmic Ribosomal Proteins_Mus musculus_WP163	WikiPathways_2016	0.448554	0.684287	-1.03635
FOSB gene expression and drug abuse_Homo sapiens_h_fosbPathway	BioCarta_2016	0.455707	0.677337	-1.03169
Lateral_ventricle	Jensen_TISSUES	0.180499	0.671282	-1.1283
Nerve	Jensen_TISSUES	0.18784	0.671282	-1.33497
Cervical_carcinoma_cell	Jensen_TISSUES	0.18723	0.671282	-1.14063
Lymphoblast	Jensen_TISSUES	0.199015	0.671282	-1.3289
K-562_cell	Jensen_TISSUES	0.18172	0.671282	-1.36167
NB-4_cell	Jensen_TISSUES	0.183618	0.671282	-1.21324
Hypothalamus	Jensen_TISSUES	0.178955	0.67034	-1.12817
Oral_mucosa	Jensen_TISSUES	0.176431	0.668118	-1.13203
Synovium	Jensen_TISSUES	0.171763	0.668118	-1.37447
Basophilic_leukemia_cell	Jensen_TISSUES	0.167913	0.668118	-1.36072
Chorioallantois	Jensen_TISSUES	0.176747	0.668118	-1.34864
Colorectal_cancer_cell	Jensen_TISSUES	0.170908	0.668118	-1.39501
Uterine_serous_carcinoma_cell	Jensen_TISSUES	0.177321	0.668118	-1.21747
p95	Jensen_TISSUES	0.177321	0.668118	-1.21747
Hypoxia-Inducible Factor in the Cardiovascular System_Homo sapiens_h_hifPathway	BioCarta_2016	0.424091	0.666499	-1.01818
Stat3 Signaling Pathway_Homo sapiens_h_stat3Pathway	BioCarta_2016	0.430916	0.666499	-1.01541
Role of MAL in Rho-Mediated Activation of SRF_Homo sapiens_h_malPathway	BioCarta_2016	0.426798	0.666499	-1.0079
Vitamin A and Carotenoid Metabolism_Homo sapiens_WP716	WikiPathways_2016	0.418614	0.66417	-1.02318
TRAIL signaling pathway_Homo sapiens_3a79fddf-6196-11e5-8ac5-06603eb7f303	NCI-Nature_2016	0.530974	0.663717	-0.901122
Thymus	Jensen_TISSUES	0.163982	0.6599	-1.1883
Keratinocyte	Jensen_TISSUES	0.164488	0.6599	-1.22593
Acute_lymphoblastic_leukemia_cell	Jensen_TISSUES	0.160349	0.6599	-1.41315
Claw	Jensen_TISSUES	0.164488	0.6599	-1.22593
Husk	Jensen_TISSUES	0.164488	0.6599	-1.22593
Palatine_uvula	Jensen_TISSUES	0.164488	0.6599	-1.22593
Gastric acid secretion_Homo sapiens_hsa04971	KEGG_2016	0.502708	0.657754	-0.966798
Oocyte meiosis_Homo sapiens_hsa04114	KEGG_2016	0.508132	0.657754	-0.921598
Heart	Jensen_TISSUES	0.112836	0.656496	-1.17019
Seminal_vesicle	Jensen_TISSUES	0.11866	0.656496	-1.17188
Spinal_cord	Jensen_TISSUES	0.120805	0.656496	-1.16536
Uterine_cervix	Jensen_TISSUES	0.10874	0.656496	-1.17415
Uterine_endometrium	Jensen_TISSUES	0.12303	0.656496	-1.16446
Cervical_cancer_cell_line	Jensen_TISSUES	0.14438	0.656496	-1.38451
Esophageal_cancer_cell	Jensen_TISSUES	0.146875	0.656496	-1.44696
Gbm_cell	Jensen_TISSUES	0.128246	0.656496	-1.48133
HMEpC_cell	Jensen_TISSUES	0.112796	0.656496	-1.53865
Leukemic_stem_cell	Jensen_TISSUES	0.14121	0.656496	-1.39859
MSTO-211H_cell	Jensen_TISSUES	0.145492	0.656496	-1.23861
Mammary_gland_cell_line	Jensen_TISSUES	0.156777	0.656496	-1.41365
Melanocyte_cell_line	Jensen_TISSUES	0.113686	0.656496	-1.25974
Molting_gland	Jensen_TISSUES	0.151696	0.656496	-1.23438
Myeloid_cell_line	Jensen_TISSUES	0.132512	0.656496	-1.48782
NIH-3T3_cell	Jensen_TISSUES	0.100976	0.656496	-1.42344
Pancreatic_cancer_cell	Jensen_TISSUES	0.0961753	0.656496	-1.50254
Pleomorphic_adenoma_cell	Jensen_TISSUES	0.15453	0.656496	-1.37885
Rat-2_cell	Jensen_TISSUES	0.102927	0.656496	-1.39083
Root_nodule	Jensen_TISSUES	0.153183	0.656496	-1.43091
SCHNEIDER-2_cell	Jensen_TISSUES	0.145492	0.656496	-1.23861
Uroepithelium	Jensen_TISSUES	0.102927	0.656496	-1.55993
lat1	Jensen_TISSUES	0.151696	0.656496	-1.23438
melan-a_cell	Jensen_TISSUES	0.113686	0.656496	-1.25974
non-Hodgkin_lymphoma_cell	Jensen_TISSUES	0.107327	0.656496	-1.26397
rtg2	Jensen_TISSUES	0.101147	0.656496	-1.2682
Chemokine signaling pathway_Homo sapiens_hsa04062	KEGG_2016	0.474404	0.654212	-0.983918
Cholinergic synapse_Homo sapiens_hsa04725	KEGG_2016	0.477425	0.654212	-0.951197
VEGF signaling pathway_Homo sapiens_hsa04370	KEGG_2016	0.485652	0.654212	-0.945394
Hepatitis B_Homo sapiens_hsa05161	KEGG_2016	0.477692	0.654212	-0.99931
Parkinson's disease_Homo sapiens_hsa05012	KEGG_2016	0.490659	0.654212	-0.976816
Ovary_cancer_cell	Jensen_TISSUES	0.0867283	0.653353	-1.48562
Stromal_cell	Jensen_TISSUES	0.0862223	0.653353	-1.51304
CXCR3-mediated signaling events_Homo sapiens_3a38a0ca-6191-11e5-8ac5-06603eb7f303	NCI-Nature_2016	0.513744	0.652542	-0.921176
EPHA forward signaling_Homo sapiens_f25420e8-6191-11e5-8ac5-06603eb7f303	NCI-Nature_2016	0.516772	0.652542	-0.929621
Calcium signaling in the CD4+ TCR pathway_Homo sapiens_5294f70b-618f-11e5-8ac5-06603eb7f303	NCI-Nature_2016	0.518599	0.652542	-0.916947
Validated transcriptional targets of AP1 family members Fra1 and Fra2_Homo sapiens_76d028a7-6196-11e5-8ac5-06603eb7f303	NCI-Nature_2016	0.510311	0.652542	-0.920564
Alpha4 beta1 integrin signaling events_Homo sapiens_aa07df5d-6187-11e5-8ac5-06603eb7f303	NCI-Nature_2016	0.500711	0.651611	-0.954166
Nephrin/Neph1 signaling in the kidney podocyte_Homo sapiens_6cfb9873-6194-11e5-8ac5-06603eb7f303	NCI-Nature_2016	0.500407	0.651611	-0.93849
Frontal_lobe	Jensen_TISSUES	0.0832349	0.648658	-1.20103
Fetal_membrane	Jensen_TISSUES	0.0822061	0.64809	-1.41572
Phosphatidylinositol signaling system_Homo sapiens_hsa04070	KEGG_2016	0.415945	0.647194	-1.06678
Salivary secretion_Homo sapiens_hsa04970	KEGG_2016	0.42678	0.647194	-1.0293
Bile secretion_Homo sapiens_hsa04976	KEGG_2016	0.404642	0.647194	-1.05179
Chronic myeloid leukemia_Homo sapiens_hsa05220	KEGG_2016	0.437591	0.647194	-1.02134
Measles_Homo sapiens_hsa05162	KEGG_2016	0.415337	0.647194	-1.03362
Viral carcinogenesis_Homo sapiens_hsa05203	KEGG_2016	0.430874	0.647194	-1.03916
Alzheimer's disease_Homo sapiens_hsa05010	KEGG_2016	0.41589	0.647194	-1.01749
RNA transport_Homo sapiens_hsa03013	KEGG_2016	0.437215	0.647194	-1.04419
Serotonergic synapse_Homo sapiens_hsa04726	KEGG_2016	0.399309	0.646051	-1.03854
Ubiquitin mediated proteolysis_Homo sapiens_hsa04120	KEGG_2016	0.399816	0.646051	-1.04551
Jak-STAT signaling pathway_Homo sapiens_hsa04630	KEGG_2016	0.38127	0.643306	-1.07058
Morphine addiction_Homo sapiens_hsa05032	KEGG_2016	0.360653	0.643306	-1.09833
RNA polymerase_Homo sapiens_hsa03020	KEGG_2016	0.380143	0.643306	-1.08224
Pyrimidine metabolism_Homo sapiens_hsa00240	KEGG_2016	0.380143	0.643306	-1.08224
Purine metabolism_Homo sapiens_hsa00230	KEGG_2016	0.380143	0.643306	-1.08224
Cytokines and Inflammatory Response_Homo sapiens_WP530	WikiPathways_2016	0.391427	0.64298	-1.07442
Heart Development_Mus musculus_WP2067	WikiPathways_2016	0.393938	0.64298	-1.04202
Heart Development_Homo sapiens_WP1591	WikiPathways_2016	0.393938	0.64298	-1.04202
Ring_stage	Jensen_TISSUES	0.0795293	0.641915	-1.60213
Vascular smooth muscle contraction_Homo sapiens_hsa04270	KEGG_2016	0.349563	0.640866	-1.10117
Osteopontin-mediated events_Homo sapiens_94bf7f2a-6194-11e5-8ac5-06603eb7f303	NCI-Nature_2016	0.473553	0.638892	-0.954022
TCR signaling in naive CD4+ T cells_Homo sapiens_0c2862fa-6196-11e5-8ac5-06603eb7f303	NCI-Nature_2016	0.441245	0.638892	-0.988047
Regulation of Ras family activation_Homo sapiens_397d91c7-6195-11e5-8ac5-06603eb7f303	NCI-Nature_2016	0.450063	0.638892	-1.01532
Calcineurin-regulated NFAT-dependent transcription in lymphocytes_Homo sapiens_0439e9da-618f-11e5-8ac5-06603eb7f303	NCI-Nature_2016	0.47005	0.638892	-0.963714
Regulation of RAC1 activity_Homo sapiens_351aacd6-6195-11e5-8ac5-06603eb7f303	NCI-Nature_2016	0.468282	0.638892	-1.02311
Regulation of RhoA activity_Homo sapiens_49ece019-6195-11e5-8ac5-06603eb7f303	NCI-Nature_2016	0.468282	0.638892	-1.02311
Long-term potentiation_Homo sapiens_hsa04720	KEGG_2016	0.342583	0.63468	-1.10814
Hepatitis C_Homo sapiens_hsa05160	KEGG_2016	0.339043	0.63468	-1.13329
Purine metabolism_Mus musculus_WP2185	WikiPathways_2016	0.378647	0.632564	-1.08288
mRNA Processing_Homo sapiens_WP411	WikiPathways_2016	0.378647	0.632564	-1.08288
Acute myeloid leukemia_Homo sapiens_hsa05221	KEGG_2016	0.33057	0.629501	-1.14355
Ovarian steroidogenesis_Homo sapiens_hsa04913	KEGG_2016	0.31054	0.62822	-1.12874
AGE-RAGE signaling pathway in diabetic complications_Homo sapiens_hsa04933	KEGG_2016	0.303303	0.62822	-1.17884
Pancreatic cancer_Homo sapiens_hsa05212	KEGG_2016	0.281981	0.62822	-1.21005
Prostate cancer_Homo sapiens_hsa05215	KEGG_2016	0.294999	0.62822	-1.18806
FoxO signaling pathway_Homo sapiens_hsa04068	KEGG_2016	0.295761	0.62822	-1.18465
MAPK signaling pathway_Homo sapiens_hsa04010	KEGG_2016	0.276242	0.62822	-1.16089
Axon guidance_Homo sapiens_hsa04360	KEGG_2016	0.308529	0.62822	-1.15874
Bacterial invasion of epithelial cells_Homo sapiens_hsa05100	KEGG_2016	0.263006	0.62822	-1.238
Dilated cardiomyopathy_Homo sapiens_hsa05414	KEGG_2016	0.31054	0.62822	-1.12874
Taste transduction_Homo sapiens_hsa04742	KEGG_2016	0.31054	0.62822	-1.12874
Vibrio cholerae infection_Homo sapiens_hsa05110	KEGG_2016	0.253255	0.627788	-1.25142
Needle	Jensen_TISSUES	0.0733713	0.624401	-1.63635
TGF-beta signaling pathway_Homo sapiens_hsa04350	KEGG_2016	0.24648	0.61972	-1.26629
Integrin Signaling Pathway_Homo sapiens_h_integrinPathway	BioCarta_2016	0.375691	0.61676	-1.07266
Neurotrophic factor-mediated Trk receptor signaling_Homo sapiens_774988f5-6194-11e5-8ac5-06603eb7f303	NCI-Nature_2016	0.417108	0.616507	-1.01747
TCR signaling in naive CD8+ T cells_Homo sapiens_15a017bb-6196-11e5-8ac5-06603eb7f303	NCI-Nature_2016	0.418576	0.616507	-1.01316
IL23-mediated signaling events_Homo sapiens_b71d0ffd-6193-11e5-8ac5-06603eb7f303	NCI-Nature_2016	0.406397	0.616507	-1.0297
Glucocorticoid receptor regulatory network_Homo sapiens_dfba0dfb-6192-11e5-8ac5-06603eb7f303	NCI-Nature_2016	0.41114	0.616507	-1.05529
EGF receptor signaling pathway_Homo sapiens_P00018	Panther_2016	0.0266631	0.613251	-1.68437
ID signaling pathway_Homo sapiens_WP53	WikiPathways_2016	0.361387	0.610916	-1.0853
CD40/CD40L signaling_Homo sapiens_1971792f-6190-11e5-8ac5-06603eb7f303	NCI-Nature_2016	0.390609	0.609925	-1.04649
Endothelin Pathways_Homo sapiens_WP2197	WikiPathways_2016	0.357529	0.608013	-1.1372
Epidermal_cell_line	Jensen_TISSUES	0.0696105	0.605076	-1.28934
Sciatic_nerve	Jensen_TISSUES	0.0696105	0.605076	-1.28934
BTO:0004410	Jensen_TISSUES	0.0658755	0.59984	-1.22707
Stomach	Jensen_TISSUES	0.0612517	0.595145	-1.23206
Head_and_neck_cancer_cell	Jensen_TISSUES	0.064079	0.595145	-1.44193
Retina	Jensen_TISSUES	0.0593984	0.592237	-1.22902
Skin	Jensen_TISSUES	0.0588037	0.592237	-1.22814
Melanocyte Development and Pigmentation Pathway_Homo sapiens_h_melanocytepathway	BioCarta_2016	0.339662	0.585499	-1.11779
Effects of calcineurin in Keratinocyte Differentiation_Homo sapiens_h_calcineurinPathway	BioCarta_2016	0.350705	0.585499	-1.10354
Repression of Pain Sensation by the Transcriptional Regulator DREAM_Homo sapiens_h_dreampathway	BioCarta_2016	0.328319	0.585499	-1.12969
Overview of telomerase RNA component gene hTerc Transcriptional Regulation_Homo sapiens_h_tercPathway	BioCarta_2016	0.335857	0.585499	-1.12665
TSLP Signaling Pathway_Homo sapiens_WP2203	WikiPathways_2016	0.334873	0.577961	-1.13593
Leptin signaling pathway_Homo sapiens_WP2034	WikiPathways_2016	0.335787	0.577961	-1.13543
PDGF Signaling Pathway_Homo sapiens_h_pdgfPathway	BioCarta_2016	0.319265	0.577019	-1.15166
IL 4 signaling pathway_Homo sapiens_h_il4Pathway	BioCarta_2016	0.316229	0.576826	-1.14668
Rheumatoid arthritis_Homo sapiens_hsa05323	KEGG_2016	0.214319	0.571518	-1.30237
Fc-epsilon receptor I signaling in mast cells_Homo sapiens_86cd7795-6192-11e5-8ac5-06603eb7f303	NCI-Nature_2016	0.344663	0.569443	-1.12288
Aurora B signaling_Homo sapiens_304a75af-618c-11e5-8ac5-06603eb7f303	NCI-Nature_2016	0.341723	0.569443	-1.10766
Androgen receptor signaling pathway_Homo sapiens_WP138	WikiPathways_2016	0.319117	0.566432	-1.15658
MAPK Cascade_Mus musculus_WP251	WikiPathways_2016	0.316205	0.566432	-1.14409
MAPK Cascade_Homo sapiens_WP422	WikiPathways_2016	0.316205	0.566432	-1.14409
Nicotine Activity on Dopaminergic Neurons_Homo sapiens_WP1602	WikiPathways_2016	0.309216	0.566432	-1.12941
CTCF: First Multivalent Nuclear Factor_Homo sapiens_h_ctcfPathway	BioCarta_2016	0.298794	0.562321	-1.17356
BCR Signaling Pathway_Homo sapiens_h_bcrPathway	BioCarta_2016	0.300927	0.562321	-1.18241
HaCaT_cell	Jensen_TISSUES	0.0538653	0.561857	-1.68565
Alpha 6 Beta 4 signaling pathway_Homo sapiens_WP244	WikiPathways_2016	0.298193	0.556287	-1.17007
Caspase Cascade in Apoptosis_Homo sapiens_h_caspasePathway	BioCarta_2016	0.273524	0.556002	-1.22243
T Cell Receptor Signaling Pathway_Homo sapiens_h_tcrPathway	BioCarta_2016	0.26409	0.556002	-1.23977
IGF-1 Signaling Pathway_Homo sapiens_h_igf1Pathway	BioCarta_2016	0.235571	0.556002	-1.27442
Trka Receptor Signaling Pathway_Homo sapiens_h_trkaPathway	BioCarta_2016	0.282235	0.556002	-1.19536
Stathmin and breast cancer resistance to antimicrotubule agents_Homo sapiens_h_stathminPathway	BioCarta_2016	0.266229	0.556002	-1.15854
AKAP95 role in mitosis and chromosome dynamics_Homo sapiens_h_akap95Pathway	BioCarta_2016	0.266229	0.556002	-1.15854
Protein Kinase A at the Centrosome_Homo sapiens_h_akapCentrosomePathway	BioCarta_2016	0.266229	0.556002	-1.15854
cdc25 and chk1 Regulatory Pathway in response to DNA damage_Homo sapiens_h_cdc25Pathway	BioCarta_2016	0.266229	0.556002	-1.15854
S1P2 pathway_Homo sapiens_7796a240-6195-11e5-8ac5-06603eb7f303	NCI-Nature_2016	0.330577	0.555837	-1.12389
TGF-beta Receptor Signaling_Homo sapiens_WP560	WikiPathways_2016	0.293159	0.554144	-1.19518
TGF Beta Signaling Pathway_Mus musculus_WP113	WikiPathways_2016	0.293159	0.554144	-1.19518
Metabolic pathways_Homo sapiens_hsa01100	KEGG_2016	0.204554	0.553869	-1.28238
CDK Regulation of DNA Replication_Homo sapiens_h_mcmPathway	BioCarta_2016	0.21542	0.552492	-1.19236
Signal Transduction of S1P Receptor_Mus musculus_WP57	WikiPathways_2016	0.286393	0.549565	-1.2042
Signal Transduction of S1P Receptor_Homo sapiens_WP26	WikiPathways_2016	0.286393	0.549565	-1.2042
Cerebellum	Jensen_TISSUES	0.0493839	0.547533	-1.23786
Female_pudendum	Jensen_TISSUES	0.0476784	0.547533	-1.66877
Gastroesophageal_junction	Jensen_TISSUES	0.0496925	0.547533	-1.56181
Sebum	Jensen_TISSUES	0.0503248	0.547533	-1.30202
Endothelins_Homo sapiens_dfb9dc47-6191-11e5-8ac5-06603eb7f303	NCI-Nature_2016	0.297762	0.545956	-1.17533
Cellular roles of Anthrax toxin_Homo sapiens_bb877621-6190-11e5-8ac5-06603eb7f303	NCI-Nature_2016	0.304962	0.545956	-1.16479
Nongenotropic Androgen signaling_Homo sapiens_843e2f77-6194-11e5-8ac5-06603eb7f303	NCI-Nature_2016	0.307459	0.545956	-1.15598
JNK signaling in the CD4+ TCR pathway_Homo sapiens_400ebdab-6194-11e5-8ac5-06603eb7f303	NCI-Nature_2016	0.303538	0.545956	-1.16526
MAPK Signaling Pathway_Homo sapiens_WP382	WikiPathways_2016	0.272832	0.54423	-1.17591
ALK in cardiac myocytes_Homo sapiens_h_alkPathway	BioCarta_2016	0.206609	0.542693	-1.31475
Epithelial cell signaling in Helicobacter pylori infection_Homo sapiens_hsa05120	KEGG_2016	0.176117	0.541371	-1.39511
Inositol phosphate metabolism_Homo sapiens_hsa00562	KEGG_2016	0.190013	0.541371	-1.20907
Long-term depression_Homo sapiens_hsa04730	KEGG_2016	0.190332	0.541371	-1.35024
GABAergic synapse_Homo sapiens_hsa04727	KEGG_2016	0.172675	0.541371	-1.37314
Renal cell carcinoma_Homo sapiens_hsa05211	KEGG_2016	0.196174	0.541371	-1.35667
Prolactin signaling pathway_Homo sapiens_hsa04917	KEGG_2016	0.18604	0.541371	-1.35464
Mouth	Jensen_TISSUES	0.0445101	0.541293	-1.49983
BA/F3_cell	Jensen_TISSUES	0.0444074	0.541293	-1.4718
Esophageal_cancer_cell_line	Jensen_TISSUES	0.0422147	0.541293	-1.64373
p1	Jensen_TISSUES	0.0444074	0.541293	-1.4718
CDC42 signaling events_Homo sapiens_50b98ae0-6190-11e5-8ac5-06603eb7f303	NCI-Nature_2016	0.285351	0.5368	-1.20507
Delta-Notch Signaling Pathway_Mus musculus_WP265	WikiPathways_2016	0.261621	0.534536	-1.22121
Cytoplasmic Ribosomal Proteins_Homo sapiens_WP477	WikiPathways_2016	0.260431	0.534536	-1.22683
RAC1 signaling pathway_Homo sapiens_faffa4fc-6194-11e5-8ac5-06603eb7f303	NCI-Nature_2016	0.280621	0.533179	-1.20292
Phospholipase C Signaling Pathway_Homo sapiens_h_plcPathway	BioCarta_2016	0.190128	0.532047	-1.20928
CXCR4 Signaling Pathway_Homo sapiens_h_cxcr4Pathway	BioCarta_2016	0.190128	0.532047	-1.20928
How Progesterone Initiates the Oocyte Maturation_Homo sapiens_h_mPRPathway	BioCarta_2016	0.19618	0.532047	-1.34281
Adipose_tissue	Jensen_TISSUES	0.0394222	0.524755	-1.25103
Esophagus	Jensen_TISSUES	0.0390325	0.524755	-1.25926
Gut	Jensen_TISSUES	0.0394727	0.524755	-1.31401
Aerial_part	Jensen_TISSUES	0.0377521	0.524755	-1.31047
Blood_platelet	Jensen_TISSUES	0.0363766	0.524752	-1.3911
Duodenum	Jensen_TISSUES	0.035949	0.524752	-1.26454
Salivary_gland	Jensen_TISSUES	0.0350147	0.524752	-1.26335
IL27-mediated signaling events_Homo sapiens_c134fc5e-6193-11e5-8ac5-06603eb7f303	NCI-Nature_2016	0.27083	0.523775	-1.21141
Non-odorant GPCRs_Mus musculus_WP1396	WikiPathways_2016	0.240112	0.511968	-1.17594
GPCRs, Other_Homo sapiens_WP117	WikiPathways_2016	0.240112	0.511968	-1.17594
GPCRs, Other_Mus musculus_WP41	WikiPathways_2016	0.240112	0.511968	-1.17594
Hair Follicle Development: Induction (Part 1 of 3)_Homo sapiens_WP2804	WikiPathways_2016	0.243365	0.511968	-1.26972
Angiogenesis_Homo sapiens_WP1539	WikiPathways_2016	0.234576	0.511968	-1.27527
Signaling of Hepatocyte Growth Factor Receptor_Homo sapiens_WP313	WikiPathways_2016	0.234652	0.511968	-1.28347
Signaling of Hepatocyte Growth Factor Receptor_Mus musculus_WP193	WikiPathways_2016	0.234652	0.511968	-1.28347
BDNF signaling pathway_Homo sapiens_WP2380	WikiPathways_2016	0.242346	0.511968	-1.20313
Hematopoietic Stem Cell Differentiation_Homo sapiens_WP2849	WikiPathways_2016	0.23443	0.511968	-1.28631
Class I PI3K signaling events_Homo sapiens_12b82bb7-6191-11e5-8ac5-06603eb7f303	NCI-Nature_2016	0.257779	0.510188	-1.23247
Kidney	Jensen_TISSUES	0.0281611	0.509239	-1.28628
Pancreas	Jensen_TISSUES	0.032298	0.509239	-1.27458
Erythroid_progenitor_cell	Jensen_TISSUES	0.0312548	0.509239	-1.74281
Mast_cell	Jensen_TISSUES	0.0317246	0.509239	-1.7232
Whole_plant	Jensen_TISSUES	0.033048	0.509239	-1.49182
Liver	Jensen_TISSUES	0.025506	0.50862	-1.2906
DNA Replication_Homo sapiens_WP466	WikiPathways_2016	0.21471	0.503948	-1.19286
DNA Replication_Mus musculus_WP150	WikiPathways_2016	0.21471	0.503948	-1.19286
Integrated Breast Cancer Pathway_Homo sapiens_WP1984	WikiPathways_2016	0.186482	0.503948	-1.25104
Bladder Cancer_Homo sapiens_WP2828	WikiPathways_2016	0.184194	0.503948	-1.38155
Integrin-mediated Cell Adhesion_Mus musculus_WP6	WikiPathways_2016	0.205256	0.503948	-1.33096
Integrin-mediated Cell Adhesion_Homo sapiens_WP185	WikiPathways_2016	0.205256	0.503948	-1.33096
IL-4 Signaling Pathway_Homo sapiens_WP395	WikiPathways_2016	0.197883	0.503948	-1.31745
IL-3 Signaling Pathway_Mus musculus_WP373	WikiPathways_2016	0.205873	0.503948	-1.26712
Adipogenesis_Homo sapiens_WP236	WikiPathways_2016	0.178623	0.503948	-1.27981
Eukaryotic Transcription Initiation_Mus musculus_WP567	WikiPathways_2016	0.203842	0.503948	-1.28191
Eukaryotic Transcription Initiation_Homo sapiens_WP405	WikiPathways_2016	0.203842	0.503948	-1.28191
Adrenal_gland	Jensen_TISSUES	0.0156451	0.500374	-1.31872
Bone_marrow	Jensen_TISSUES	0.0074876	0.500374	-1.35852
Brain	Jensen_TISSUES	0.0184024	0.500374	-1.29924
Cardiac_muscle	Jensen_TISSUES	0.00659194	0.500374	-1.36589
Cerebral_cortex	Jensen_TISSUES	0.0206972	0.500374	-1.29623
Colon	Jensen_TISSUES	0.0152351	0.500374	-1.32968
Epididymis	Jensen_TISSUES	0.0193809	0.500374	-1.29789
Gall_bladder	Jensen_TISSUES	0.0220991	0.500374	-1.30104
Lung	Jensen_TISSUES	0.00970722	0.500374	-1.35603
Lymph_node	Jensen_TISSUES	0.00914083	0.500374	-1.34888
Ovary	Jensen_TISSUES	0.0159276	0.500374	-1.32091
Placenta	Jensen_TISSUES	0.0208893	0.500374	-1.30439
Rectum	Jensen_TISSUES	0.0230108	0.500374	-1.28606
Skeletal_muscle	Jensen_TISSUES	0.01419	0.500374	-1.32332
Spleen	Jensen_TISSUES	0.003822	0.500374	-1.3982
Thyroid_gland	Jensen_TISSUES	0.019375	0.500374	-1.29676
Tonsil	Jensen_TISSUES	0.0180789	0.500374	-1.30435
Urinary_bladder	Jensen_TISSUES	0.0194657	0.500374	-1.30887
Uterus	Jensen_TISSUES	0.0126524	0.500374	-1.32598
Choriocarcinoma_cell	Jensen_TISSUES	0.0240328	0.500374	-1.50684
Bronchial_epithelial_cell_line	Jensen_TISSUES	0.00620141	0.500374	-1.33161
MV4-11_cell	Jensen_TISSUES	0.00713807	0.500374	-1.67952
Mammary_epithelial_cell_line	Jensen_TISSUES	0.00308468	0.500374	-1.70204
Myoepithelium	Jensen_TISSUES	0.0232419	0.500374	-1.78473
SET-2_cell	Jensen_TISSUES	0.0146015	0.500374	-1.65144
Schwann_cell	Jensen_TISSUES	0.0168783	0.500374	-1.76935
Validated nuclear estrogen receptor alpha network_Homo sapiens_58949883-6196-11e5-8ac5-06603eb7f303	NCI-Nature_2016	0.244641	0.494487	-1.27055
Constitutive Androstane Receptor Pathway_Homo sapiens_WP2875	WikiPathways_2016	0.155238	0.486928	-1.32967
SREBF and miR33 in cholesterol and lipid homeostasis_Homo sapiens_WP2011	WikiPathways_2016	0.132668	0.486928	-1.46007
SREBF and miR33 in cholesterol and lipid homeostasis_Mus musculus_WP2084	WikiPathways_2016	0.159995	0.486928	-1.39495
Liver X Receptor Pathway_Homo sapiens_WP2874	WikiPathways_2016	0.136429	0.486928	-1.40587
PDGF Pathway_Homo sapiens_WP2526	WikiPathways_2016	0.15717	0.486928	-1.41786
IL-7 Signaling Pathway_Homo sapiens_WP205	WikiPathways_2016	0.134759	0.486928	-1.48626
IL-6 signaling Pathway_Mus musculus_WP387	WikiPathways_2016	0.156433	0.486928	-1.3153
MAPK signaling pathway_Mus musculus_WP493	WikiPathways_2016	0.162493	0.486928	-1.31109
Adipogenesis genes_Mus musculus_WP447	WikiPathways_2016	0.157256	0.486928	-1.31412
BMP Signalling and Regulation_Homo sapiens_WP1425	WikiPathways_2016	0.13843	0.486928	-1.40338
Signaling events mediated by PRL_Homo sapiens_bb67523a-6195-11e5-8ac5-06603eb7f303	NCI-Nature_2016	0.229687	0.4809	-1.28029
Syndecan-2-mediated signaling events_Homo sapiens_fe05ead7-6195-11e5-8ac5-06603eb7f303	NCI-Nature_2016	0.232857	0.4809	-1.27433
BMP receptor signaling_Homo sapiens_2a3c66e7-618e-11e5-8ac5-06603eb7f303	NCI-Nature_2016	0.231229	0.4809	-1.27615
Aryl Hydrocarbon Receptor_Homo sapiens_WP2586	WikiPathways_2016	0.121309	0.478497	-1.49627
mir-124 predicted interactions with cell cycle and differentiation _Homo sapiens_WP3595	WikiPathways_2016	0.109596	0.478497	-1.38261
Gastric Cancer Network 2_Homo sapiens_WP2363	WikiPathways_2016	0.120508	0.478497	-1.46483
Nanoparticle-mediated activation of receptor signaling_Homo sapiens_WP2643	WikiPathways_2016	0.116456	0.478497	-1.50858
IL-5 Signaling Pathway_Mus musculus_WP151	WikiPathways_2016	0.118846	0.478497	-1.43707
Spinal Cord Injury_Homo sapiens_WP2431	WikiPathways_2016	0.103135	0.478497	-1.49801
Glutamatergic synapse_Homo sapiens_hsa04724	KEGG_2016	0.113747	0.47778	-1.50151
mTOR signaling pathway_Homo sapiens_hsa04150	KEGG_2016	0.128586	0.47778	-1.50123
HIF-1 signaling pathway_Homo sapiens_hsa04066	KEGG_2016	0.128062	0.47778	-1.47673
Endometrial cancer_Homo sapiens_hsa05213	KEGG_2016	0.133926	0.47778	-1.46591
Ras signaling pathway_Homo sapiens_hsa04014	KEGG_2016	0.104764	0.47778	-1.46127
PI3K-Akt signaling pathway_Homo sapiens_hsa04151	KEGG_2016	0.137	0.47778	-1.34678
Pathways in cancer_Homo sapiens_hsa05200	KEGG_2016	0.120188	0.47778	-1.29518
Bladder cancer_Homo sapiens_hsa05219	KEGG_2016	0.13443	0.47778	-1.47561
Basal transcription factors_Homo sapiens_hsa03022	KEGG_2016	0.132386	0.47778	-1.35752
Integrins in angiogenesis_Homo sapiens_2ddeac89-6194-11e5-8ac5-06603eb7f303	NCI-Nature_2016	0.212477	0.472999	-1.31129
mTOR signaling pathway_Homo sapiens_559dd850-6194-11e5-8ac5-06603eb7f303	NCI-Nature_2016	0.214932	0.472999	-1.31921
FGF signaling pathway_Homo sapiens_98ed0df6-6192-11e5-8ac5-06603eb7f303	NCI-Nature_2016	0.198172	0.472999	-1.35237
IGF1 pathway_Homo sapiens_5e904cd6-6193-11e5-8ac5-06603eb7f303	NCI-Nature_2016	0.221563	0.472999	-1.29471
PDGFR-alpha signaling pathway_Homo sapiens_c66cc833-6194-11e5-8ac5-06603eb7f303	NCI-Nature_2016	0.200809	0.472999	-1.33741
ErbB2/ErbB3 signaling events_Homo sapiens_51e35311-6192-11e5-8ac5-06603eb7f303	NCI-Nature_2016	0.196687	0.472999	-1.35626
Alpha-synuclein signaling_Homo sapiens_588134bc-6187-11e5-8ac5-06603eb7f303	NCI-Nature_2016	0.190109	0.472999	-1.35526
RXR and RAR heterodimerization with other nuclear receptor_Homo sapiens_6ce0a11e-6195-11e5-8ac5-06603eb7f303	NCI-Nature_2016	0.216283	0.472999	-1.31438
Trk receptor signaling mediated by PI3K and PLC-gamma_Homo sapiens_4037def0-6196-11e5-8ac5-06603eb7f303	NCI-Nature_2016	0.204356	0.472999	-1.34182
Regulation of CDC42 activity_Homo sapiens_0ffe6681-6195-11e5-8ac5-06603eb7f303	NCI-Nature_2016	0.190133	0.472999	-1.20913
Plasma membrane estrogen receptor signaling_Homo sapiens_dcc37895-6194-11e5-8ac5-06603eb7f303	NCI-Nature_2016	0.173143	0.470288	-1.37927
IL2-mediated signaling events_Homo sapiens_a2a1883c-6193-11e5-8ac5-06603eb7f303	NCI-Nature_2016	0.177233	0.470288	-1.3823
Signaling events regulated by Ret tyrosine kinase_Homo sapiens_e4431190-6195-11e5-8ac5-06603eb7f303	NCI-Nature_2016	0.179166	0.470288	-1.38935
ALK2 signaling events_Homo sapiens_43d0451b-6187-11e5-8ac5-06603eb7f303	NCI-Nature_2016	0.173377	0.470288	-1.31148
Fc gamma R-mediated phagocytosis_Homo sapiens_hsa04666	KEGG_2016	0.0979118	0.465743	-1.56901
Class IB PI3K non-lipid kinase events_Homo sapiens_263703f8-6191-11e5-8ac5-06603eb7f303	NCI-Nature_2016	0.15837	0.459544	-1.23027
Insulin Pathway_Homo sapiens_073b9f25-6194-11e5-8ac5-06603eb7f303	NCI-Nature_2016	0.159631	0.459544	-1.41193
Links between Pyk2 and Map Kinases_Homo sapiens_h_pyk2Pathway	BioCarta_2016	0.142293	0.456866	-1.46478
ESC Pluripotency Pathways_Mus musculus_WP339	WikiPathways_2016	0.0895823	0.451204	-1.54245
Rac1/Pak1/p38/MMP-2 pathway_Homo sapiens_WP3303	WikiPathways_2016	0.0891307	0.451204	-1.50756
TCA Cycle Nutrient Utilization and Invasiveness of Ovarian Cancer_Homo sapiens_WP2868	WikiPathways_2016	0.0905585	0.451204	-1.52586
Calcium Signaling by HBx of Hepatitis B virus_Homo sapiens_h_HBxPathway	BioCarta_2016	0.136258	0.447381	-1.47953
Phosphorylation of MEK1 by cdk5/p35 down regulates the MAP kinase pathway_Homo sapiens_h_cdk5Pathway	BioCarta_2016	0.135049	0.447381	-1.45646
EV release from cardiac cells and their functional effects_Homo sapiens_WP3297	WikiPathways_2016	0.0820394	0.439607	-1.28169
Integrated Pancreatic Cancer Pathway_Homo sapiens_WP2377	WikiPathways_2016	0.0801547	0.439607	-1.38667
IL-7 Signaling Pathway_Mus musculus_WP297	WikiPathways_2016	0.0811066	0.439607	-1.58713
IL-9 Signaling Pathway_Homo sapiens_WP22	WikiPathways_2016	0.075798	0.439319	-1.62473
miR-148a/miR-31/FIH1/HIF1?-Notch signaling in glioblastoma _Homo sapiens_WP3593	WikiPathways_2016	0.0756555	0.439319	-1.28592
Angiopoietin receptor Tie2-mediated signaling_Homo sapiens_ad60647c-6188-11e5-8ac5-06603eb7f303	NCI-Nature_2016	0.140865	0.43679	-1.44559
Regulation of cytoplasmic and nuclear SMAD2/3 signaling_Homo sapiens_13312fe2-6195-11e5-8ac5-06603eb7f303	NCI-Nature_2016	0.143235	0.43679	-1.44782
Extracellular vesicle-mediated signaling in recipient cells_Homo sapiens_WP2870	WikiPathways_2016	0.0684432	0.431952	-1.6492
IL-9 Signaling Pathway_Mus musculus_WP10	WikiPathways_2016	0.0683178	0.431952	-1.6493
Prostate_gland	Jensen_TISSUES	0.00134631	0.431854	-1.4556
A-431_cell	Jensen_TISSUES	0.00191086	0.431854	-1.96773
Breast_cancer_cell_line	Jensen_TISSUES	0.00184331	0.431854	-1.79078
Role of PI3K subunit p85 in regulation of Actin Organization and Cell Migration_Homo sapiens_h_cdc42racPathway	BioCarta_2016	0.127028	0.431456	-1.25156
Mechanism of Gene Regulation by Peroxisome Proliferators via PPARa_Homo sapiens_h_pparaPathway	BioCarta_2016	0.123545	0.426988	-1.47783
IL-2 Signaling Pathway_Homo sapiens_WP49	WikiPathways_2016	0.0606767	0.424566	-1.61672
Nerve growth factor pathway (NGF)_Homo sapiens_h_ngfPathway	BioCarta_2016	0.11848	0.416797	-1.5245
D4-GDI Signaling Pathway_Homo sapiens_h_d4gdiPathway	BioCarta_2016	0.112968	0.412126	-1.37962
Signaling events mediated by Stem cell factor receptor (c-Kit)_Homo sapiens_c6b6861c-6195-11e5-8ac5-06603eb7f303	NCI-Nature_2016	0.130114	0.412029	-1.47211
VEGF, Hypoxia, and Angiogenesis_Homo sapiens_h_vegfPathway	BioCarta_2016	0.110357	0.410195	-1.54221
VEGFR1 specific signals_Homo sapiens_8b13143b-6196-11e5-8ac5-06603eb7f303	NCI-Nature_2016	0.126273	0.406642	-1.49514
IL22 Soluble Receptor Signaling Pathway _Homo sapiens_h_il22bppathway	BioCarta_2016	0.0986737	0.385965	-1.50953
IFN gamma signaling pathway _Homo sapiens_h_ifngPathway	BioCarta_2016	0.10011	0.385965	-1.39594
IL-7 Signal Transduction_Homo sapiens_h_il7Pathway	BioCarta_2016	0.0903539	0.385965	-1.55732
Map Kinase Inactivation of SMRT Corepressor_Homo sapiens_h_egfr_smrtePathway	BioCarta_2016	0.0749611	0.385965	-1.61478
EGF Signaling Pathway_Homo sapiens_h_egfPathway	BioCarta_2016	0.0754673	0.385965	-1.62809
Bioactive Peptide Induced Signaling Pathway_Homo sapiens_h_biopeptidesPathway	BioCarta_2016	0.0977937	0.385965	-1.55818
Phospholipids as signalling intermediaries_Homo sapiens_h_edg1Pathway	BioCarta_2016	0.0741531	0.385965	-1.62833
Insulin Signaling Pathway_Homo sapiens_h_insulinPathway	BioCarta_2016	0.095032	0.385965	-1.40247
Keratinocyte Differentiation_Homo sapiens_h_keratinocytePathway	BioCarta_2016	0.0781591	0.385965	-1.53707
Trefoil Factors Initiate Mucosal Healing_Homo sapiens_h_tffPathway	BioCarta_2016	0.101879	0.385965	-1.55552
Pertussis toxin-insensitive CCR5 Signaling in Macrophage_Homo sapiens_h_Ccr5Pathway	BioCarta_2016	0.0860652	0.385965	-1.49006
Erk and PI-3 Kinase Are Necessary for Collagen Binding in Corneal Epithelia_Homo sapiens_h_ecmPathway	BioCarta_2016	0.0940437	0.385965	-1.54842
Rac 1 cell motility signaling pathway_Homo sapiens_h_rac1Pathway	BioCarta_2016	0.0856326	0.385965	-1.5373
SREBP control of lipid synthesis_Homo sapiens_h_s1pPathway	BioCarta_2016	0.0826322	0.385965	-1.4175
Insulin signaling pathway_Homo sapiens_hsa04910	KEGG_2016	0.076532	0.384847	-1.59706
Aldosterone-regulated sodium reabsorption_Homo sapiens_hsa04960	KEGG_2016	0.0678146	0.384847	-1.52431
Melanoma_Homo sapiens_hsa05218	KEGG_2016	0.0746035	0.384847	-1.61802
Proteoglycans in cancer_Homo sapiens_hsa05205	KEGG_2016	0.0724027	0.384847	-1.49827
Fc Epsilon Receptor I Signaling in Mast Cells_Homo sapiens_h_fcer1Pathway	BioCarta_2016	0.0606009	0.383512	-1.65348
CCR3 signaling in Eosinophils_Homo sapiens_h_CCR3Pathway	BioCarta_2016	0.0681366	0.383512	-1.52405
Aspirin Blocks Signaling Pathway Involved in Platelet Activation_Homo sapiens_h_sppaPathway	BioCarta_2016	0.0681366	0.383512	-1.52405
Role of EGF Receptor Transactivation by GPCRs in Cardiac Hypertrophy_Homo sapiens_h_cardiacegfPathway	BioCarta_2016	0.0654527	0.383512	-1.63243
Ras-Independent pathway in NK cell-mediated cytotoxicity_Homo sapiens_h_nkcellsPathway	BioCarta_2016	0.0608789	0.383512	-1.63217
uCalpain and friends in Cell spread_Homo sapiens_h_ucalpainPathway	BioCarta_2016	0.0630859	0.383512	-1.29384
Role of Beta-arrestins in the activation and targeting of MAP kinases_Homo sapiens_h_barr-mapkPathway	BioCarta_2016	0.0543815	0.383512	-1.45757
Gamma-aminobutyric Acid Receptor Life Cycle_Homo sapiens_h_gabaPathway	BioCarta_2016	0.0630859	0.383512	-1.29384
Central carbon metabolism in cancer_Homo sapiens_hsa05230	KEGG_2016	0.0585079	0.38131	-1.67542
Non-small cell lung cancer_Homo sapiens_hsa05223	KEGG_2016	0.064996	0.38131	-1.57635
Rap1 signaling pathway_Homo sapiens_hsa04015	KEGG_2016	0.0615798	0.38131	-1.65901
Thromboxane A2 receptor signaling_Homo sapiens_27d5800d-6196-11e5-8ac5-06603eb7f303	NCI-Nature_2016	0.111746	0.37161	-1.5411
EPO signaling pathway_Homo sapiens_20fe3c0e-6192-11e5-8ac5-06603eb7f303	NCI-Nature_2016	0.111246	0.37161	-1.54219
Signaling events mediated by focal adhesion kinase_Homo sapiens_8fb80085-6195-11e5-8ac5-06603eb7f303	NCI-Nature_2016	0.113439	0.37161	-1.53681
Glioma_Homo sapiens_hsa05214	KEGG_2016	0.0545102	0.368992	-1.64149
ErbB1 downstream signaling_Homo sapiens_30d60550-6192-11e5-8ac5-06603eb7f303	NCI-Nature_2016	0.106792	0.368917	-1.41923
Ras signaling in the CD4+ TCR pathway_Homo sapiens_03079d1e-6195-11e5-8ac5-06603eb7f303	NCI-Nature_2016	0.10203	0.365769	-1.52905
Multiple antiapoptotic pathways from IGF-1R signaling lead to BAD phosphorylation_Homo sapiens_h_igf1rPathway	BioCarta_2016	0.0452884	0.361321	-1.57462
Kit receptor signaling pathway_Homo sapiens_WP304	WikiPathways_2016	0.0403337	0.357961	-1.62221
Kit Receptor Signaling Pathway_Mus musculus_WP407	WikiPathways_2016	0.0381249	0.349274	-1.68107
Dorso-ventral axis formation_Homo sapiens_hsa04320	KEGG_2016	0.0455115	0.331954	-1.69704
Syndecan-1-mediated signaling events_Homo sapiens_f957cc16-6195-11e5-8ac5-06603eb7f303	NCI-Nature_2016	0.0801179	0.325085	-1.50142
S1P3 pathway_Homo sapiens_7cb02d01-6195-11e5-8ac5-06603eb7f303	NCI-Nature_2016	0.0832264	0.325085	-1.57415
IL3-mediated signaling events_Homo sapiens_c868db9f-6193-11e5-8ac5-06603eb7f303	NCI-Nature_2016	0.0870977	0.325085	-1.60199
IL2 signaling events mediated by STAT5_Homo sapiens_9938526b-6193-11e5-8ac5-06603eb7f303	NCI-Nature_2016	0.0818735	0.325085	-1.61508
CXCR4-mediated signaling events_Homo sapiens_46a5529b-6191-11e5-8ac5-06603eb7f303	NCI-Nature_2016	0.0872597	0.325085	-1.59589
Direct p53 effectors_Homo sapiens_67c3b75d-6191-11e5-8ac5-06603eb7f303	NCI-Nature_2016	0.0843949	0.325085	-1.51657
ALK1 signaling events_Homo sapiens_fcc72679-6186-11e5-8ac5-06603eb7f303	NCI-Nature_2016	0.0748808	0.325085	-1.5624
Signaling Pathways in Glioblastoma_Homo sapiens_WP2261	WikiPathways_2016	0.0325657	0.316183	-1.65154
MFAP5-mediated ovarian cancer cell motility and invasiveness_Homo sapiens_WP3301	WikiPathways_2016	0.0311007	0.31545	-1.60765
LPA receptor mediated events_Homo sapiens_4b994cde-6194-11e5-8ac5-06603eb7f303	NCI-Nature_2016	0.0682375	0.308693	-1.64313
Alpha6-Beta4 Integrin Signaling Pathway_Mus musculus_WP488	WikiPathways_2016	0.0274641	0.299993	-1.72202
Aryl Hydrocarbon Receptor Pathway_Homo sapiens_WP2873	WikiPathways_2016	0.00210179	0.297431	-1.95193
Regulation of Actin Cytoskeleton_Mus musculus_WP523	WikiPathways_2016	0.0148407	0.297431	-1.82457
Regulation of Actin Cytoskeleton_Homo sapiens_WP51	WikiPathways_2016	0.0148407	0.297431	-1.82457
Focal Adhesion-PI3K-Akt-mTOR-signaling pathway_Mus musculus_WP2841	WikiPathways_2016	0.00423347	0.297431	-1.86944
Focal Adhesion_Homo sapiens_WP306	WikiPathways_2016	0.0244815	0.297431	-1.72582
Focal Adhesion_Mus musculus_WP85	WikiPathways_2016	0.0158741	0.297431	-1.78287
EGF/EGFR Signaling Pathway_Homo sapiens_WP437	WikiPathways_2016	0.0136655	0.297431	-1.65617
EGFR1 Signaling Pathway_Mus musculus_WP572	WikiPathways_2016	0.0113547	0.297431	-1.67484
ErbB Signaling Pathway_Homo sapiens_WP673	WikiPathways_2016	0.00713071	0.297431	-1.84533
ErbB signaling pathway_Mus musculus_WP1261	WikiPathways_2016	0.0059342	0.297431	-1.88176
AGE/RAGE pathway_Homo sapiens_WP2324	WikiPathways_2016	0.00428423	0.297431	-1.81965
EPO Receptor Signaling_Homo sapiens_WP581	WikiPathways_2016	0.0226197	0.297431	-1.78555
EPO Receptor Signaling_Mus musculus_WP1249	WikiPathways_2016	0.0226197	0.297431	-1.78555
IL-5 Signaling Pathway_Homo sapiens_WP127	WikiPathways_2016	0.0256709	0.297431	-1.7045
IL-3 Signaling Pathway_Homo sapiens_WP286	WikiPathways_2016	0.0215852	0.297431	-1.74987
Differentiation of white and brown adipocyte _Homo sapiens_WP2895	WikiPathways_2016	0.013442	0.297431	-1.73674
Regulation of Splicing through Sam68_Homo sapiens_h_sam68Pathway	BioCarta_2016	0.0346514	0.296797	-1.66866
Alpha9 beta1 integrin signaling events_Homo sapiens_0f5519cf-6188-11e5-8ac5-06603eb7f303	NCI-Nature_2016	0.0633458	0.29403	-1.29368
Stabilization and expansion of the E-cadherin adherens junction_Homo sapiens_f1a6cd94-6195-11e5-8ac5-06603eb7f303	NCI-Nature_2016	0.0634485	0.29403	-1.5347
Role of ERBB2 in Signal Transduction and Oncology_Homo sapiens_h_her2Pathway	BioCarta_2016	0.0327037	0.292847	-1.74494
Natural killer cell mediated cytotoxicity_Homo sapiens_hsa04650	KEGG_2016	0.0357979	0.286383	-1.71679
Inhibition of Cellular Proliferation by Gleevec_Homo sapiens_h_gleevecpathway	BioCarta_2016	0.0289546	0.279286	-1.75105
IL 2 signaling pathway_Homo sapiens_h_il2Pathway	BioCarta_2016	0.0270484	0.279286	-1.75703
IL-2 Receptor Beta Chain in T cell Activation_Homo sapiens_h_il2rbPathway	BioCarta_2016	0.025867	0.279286	-1.74544
E-cadherin signaling in keratinocytes_Homo sapiens_a5f1af61-6191-11e5-8ac5-06603eb7f303	NCI-Nature_2016	0.0537395	0.277927	-1.65267
Posttranslational regulation of adherens junction stability and dissassembly_Homo sapiens_ebb21a59-6194-11e5-8ac5-06603eb7f303	NCI-Nature_2016	0.0451861	0.277927	-1.70966
GMCSF-mediated signaling events_Homo sapiens_095aa3ef-6193-11e5-8ac5-06603eb7f303	NCI-Nature_2016	0.0541194	0.277927	-1.65413
Signaling events mediated by Hepatocyte Growth Factor Receptor (c-Met)_Homo sapiens_ac39d2b9-6195-11e5-8ac5-06603eb7f303	NCI-Nature_2016	0.0463203	0.277927	-1.66517
EPHB forward signaling_Homo sapiens_01c81f4a-6192-11e5-8ac5-06603eb7f303	NCI-Nature_2016	0.0405766	0.277927	-1.72404
Arf6 downstream pathway_Homo sapiens_1e972087-618a-11e5-8ac5-06603eb7f303	NCI-Nature_2016	0.0546049	0.277927	-1.45819
Regulation of Telomerase_Homo sapiens_4dfe97ca-6195-11e5-8ac5-06603eb7f303	NCI-Nature_2016	0.0525725	0.277927	-1.60022
Calcium signaling pathway_Homo sapiens_hsa04020	KEGG_2016	0.0254745	0.277296	-1.73854
GnRH signaling pathway_Homo sapiens_hsa04912	KEGG_2016	0.0283598	0.277296	-1.72548
Roles of Beta-arrestin-dependent Recruitment of Src Kinases in GPCR Signaling_Homo sapiens_h_bArrestin-srcPathway	BioCarta_2016	0.0205119	0.269389	-1.63648
Cytokine-cytokine receptor interaction_Homo sapiens_hsa04060	KEGG_2016	0.0189733	0.269081	-1.51701
Adherens junction_Homo sapiens_hsa04520	KEGG_2016	0.0176603	0.269081	-1.7623
a6b1 and a6b4 Integrin signaling_Homo sapiens_73d1a893-6186-11e5-8ac5-06603eb7f303	NCI-Nature_2016	0.0252534	0.247638	-1.78405
S1P1 pathway_Homo sapiens_7327884f-6195-11e5-8ac5-06603eb7f303	NCI-Nature_2016	0.0312806	0.247638	-1.60826
S1P4 pathway_Homo sapiens_821b0c12-6195-11e5-8ac5-06603eb7f303	NCI-Nature_2016	0.0312806	0.247638	-1.60826
ErbB receptor signaling network_Homo sapiens_2c26d51f-6192-11e5-8ac5-06603eb7f303	NCI-Nature_2016	0.0304337	0.247638	-1.49804
IL5-mediated signaling events_Homo sapiens_e1d816a1-6193-11e5-8ac5-06603eb7f303	NCI-Nature_2016	0.0225959	0.247638	-1.70468
SHP2 signaling_Homo sapiens_85755aa4-6195-11e5-8ac5-06603eb7f303	NCI-Nature_2016	0.0225266	0.247638	-1.78821
IL4-mediated signaling events_Homo sapiens_cff33f50-6193-11e5-8ac5-06603eb7f303	NCI-Nature_2016	0.0293031	0.247638	-1.73355
EGFR-dependent Endothelin signaling events_Homo sapiens_d4563605-6191-11e5-8ac5-06603eb7f303	NCI-Nature_2016	0.0274182	0.247638	-1.618
EPHA2 forward signaling_Homo sapiens_fb172ba9-6191-11e5-8ac5-06603eb7f303	NCI-Nature_2016	0.0225959	0.247638	-1.70468
PDGFR-beta signaling pathway_Homo sapiens_c901a3e4-6194-11e5-8ac5-06603eb7f303	NCI-Nature_2016	0.0268643	0.247638	-1.63848
Cadherin signaling pathway_Homo sapiens_P00012	Panther_2016	0.00711676	0.245528	-1.88114
Growth Hormone Signaling Pathway_Homo sapiens_h_ghPathway	BioCarta_2016	0.0124941	0.223757	-1.8459
TPO Signaling Pathway_Homo sapiens_h_TPOPathway	BioCarta_2016	0.00936965	0.188635	-1.84773
CBL mediated ligand-induced downregulation of EGF receptors_Homo sapiens_h_cblPathway	BioCarta_2016	0.0095754	0.188635	-1.75529
Urokinase-type plasminogen activator (uPA) and uPAR-mediated signaling_Homo sapiens_503076a2-6196-11e5-8ac5-06603eb7f303	NCI-Nature_2016	0.011319	0.183858	-1.53335
Arf6 signaling events_Homo sapiens_3b3d91b8-618a-11e5-8ac5-06603eb7f303	NCI-Nature_2016	0.011319	0.183858	-1.53335
ErbB4 signaling events_Homo sapiens_6104ebb2-6192-11e5-8ac5-06603eb7f303	NCI-Nature_2016	0.00881327	0.183858	-1.86869
Internalization of ErbB1_Homo sapiens_3aa9aafa-6194-11e5-8ac5-06603eb7f303	NCI-Nature_2016	0.0084826	0.183858	-1.75916
Syndecan-3-mediated signaling events_Homo sapiens_052075b8-6196-11e5-8ac5-06603eb7f303	NCI-Nature_2016	0.011319	0.183858	-1.53335
IL 3 signaling pathway_Homo sapiens_h_il3Pathway	BioCarta_2016	0.00618414	0.152285	-1.85901
Gap junction_Homo sapiens_hsa04540	KEGG_2016	0.00757211	0.148077	-1.88306
Oxytocin signaling pathway_Homo sapiens_hsa04921	KEGG_2016	0.00592563	0.148077	-1.87368
Estrogen signaling pathway_Homo sapiens_hsa04915	KEGG_2016	0.00337579	0.148077	-1.91895
Phospholipase D signaling pathway_Homo sapiens_hsa04072	KEGG_2016	0.00682505	0.148077	-1.88932
Regulation of actin cytoskeleton_Homo sapiens_hsa04810	KEGG_2016	0.00554288	0.148077	-1.89651
Focal adhesion_Homo sapiens_hsa04510	KEGG_2016	0.00409095	0.148077	-1.88574
Endocytosis_Homo sapiens_hsa04144	KEGG_2016	0.00441607	0.148077	-1.84207
Choline metabolism in cancer_Homo sapiens_hsa05231	KEGG_2016	0.00156754	0.137943	-1.9821
Signaling events mediated by TCPTP_Homo sapiens_cd5ca44d-6195-11e5-8ac5-06603eb7f303	NCI-Nature_2016	0.00415036	0.131428	-1.91735
Netrin-mediated signaling events_Homo sapiens_716a3d34-6194-11e5-8ac5-06603eb7f303	NCI-Nature_2016	0.00403608	0.131428	-1.84704
EGF receptor (ErbB1) signaling pathway_Homo sapiens_NULL	NCI-Nature_2016	0.00351345	0.131428	-1.93477
Angiotensin II mediated activation of JNK Pathway via Pyk2 dependent signaling_Homo sapiens_h_At1rPathway	BioCarta_2016	0.00236366	0.103162	-1.92991
EPO Signaling Pathway_Homo sapiens_h_epoPathway	BioCarta_2016	0.00314199	0.103162	-1.88897
Sprouty regulation of tyrosine kinase signals_Homo sapiens_h_spryPathway	BioCarta_2016	0.00281886	0.103162	-1.89345
mCalpain and friends in Cell motility_Homo sapiens_h_mCalpainPathway	BioCarta_2016	0.00314199	0.103162	-1.88897
Agrin in Postsynaptic Differentiation_Homo sapiens_h_agrPathway	BioCarta_2016	0.00103455	0.101903	-1.97702
Signaling events mediated by PTP1B_Homo sapiens_be498a9b-6195-11e5-8ac5-06603eb7f303	NCI-Nature_2016	0.00144508	0.101287	-1.98554
ErbB signaling pathway_Homo sapiens_hsa04012	KEGG_2016	0.000128416	0.0226012	-2.0791
