# Supplementary material for: Knowledge-primed neural networks enable biologically interpretable deep learning on single-cell sequencing data
Source: Genome Biol. 2020 Aug 3;21:190. doi: 10.1186/s13059-020-02100-5 (PMC7397672; doi:10.1186/s13059-020-02100-5)
Supplement: Supplementary file 7 — Additional file 7: Table S5. Differential node weights comparing GEN KPNNs trained to distinguish progenitor-like and mature cells obtained from bone and skin for Langerhans cell histiocytosis (LCH). [file 13059_2020_2100_MOESM7_ESM.xlsx]

## Sheet: Table S5
Node	Comparison	p-value	Adjusted p-value	Differential node weight
YY1	Skin versus Bone	5.22176e-19	1.71286e-16	-1.00981
MYC	Skin versus Bone	6.89279e-19	1.71286e-16	-0.71508
SUZ12	Skin versus Bone	2.20477e-13	3.65256e-11	-1.29486
ID2	Skin versus Bone	2.47693e-12	3.07759e-10	-0.819411
PPP3CA	Skin versus Bone	1.07735e-11	1.07088e-09	0.720977
PPP3CC	Skin versus Bone	1.64814e-11	1.36521e-09	0.682279
RHOA	Skin versus Bone	2.69864e-11	1.91603e-09	0.666077
MAP3K14	Skin versus Bone	8.52866e-11	5.29843e-09	0.511723
STAT1	Skin versus Bone	2.13738e-10	1.18031e-08	0.4667
PPP3CB	Skin versus Bone	3.42546e-10	1.70245e-08	0.583531
AR	Skin versus Bone	9.65858e-10	4.36392e-08	0.540713
CHEK2	Skin versus Bone	2.73272e-09	1.1318e-07	-0.658433
DYRK1B	Skin versus Bone	3.74476e-09	1.43165e-07	0.68872
HNF4A	Skin versus Bone	6.41388e-09	2.27693e-07	-0.719346
RNF111	Skin versus Bone	9.14133e-09	3.02883e-07	0.64453
RYK	Skin versus Bone	1.03806e-08	3.22449e-07	0.750742
HDAC1	Skin versus Bone	1.20263e-08	3.41907e-07	0.512866
PARD6.SMURF1	Skin versus Bone	1.24016e-08	3.41907e-07	0.82104
PAX6	Skin versus Bone	1.31736e-08	3.41907e-07	0.55791
RET	Skin versus Bone	1.4546e-08	3.41907e-07	-0.376463
TCF3	Skin versus Bone	1.50338e-08	3.41907e-07	-0.589078
RELA	Skin versus Bone	1.51347e-08	3.41907e-07	0.496224
NAE	Skin versus Bone	1.96649e-08	4.24933e-07	0.667378
MYCN	Skin versus Bone	2.10972e-08	4.36888e-07	-0.755639
GATA1	Skin versus Bone	2.82976e-08	5.47384e-07	-0.713347
FHL2	Skin versus Bone	2.86358e-08	5.47384e-07	0.795174
STAT5A	Skin versus Bone	4.63444e-08	8.5308e-07	0.448787
FOXA2	Skin versus Bone	5.26491e-08	9.34522e-07	-0.795436
ULK1.Atg13.Fip200	Skin versus Bone	7.47556e-08	1.24678e-06	0.706298
MYOD1.SWI.SNF.complex	Skin versus Bone	7.52581e-08	1.24678e-06	0.59103
CSNK1D	Skin versus Bone	8.4786e-08	1.35931e-06	0.558996
PDPK1	Skin versus Bone	1.53664e-07	2.38659e-06	-0.348133
CDX2	Skin versus Bone	1.60806e-07	2.42184e-06	-0.496124
SMARCA4	Skin versus Bone	1.80363e-07	2.63648e-06	0.553773
MYOD.HEB	Skin versus Bone	2.03014e-07	2.88279e-06	0.569561
SKIL	Skin versus Bone	2.19881e-07	3.03559e-06	0.798897
STAT2	Skin versus Bone	2.41855e-07	3.24871e-06	0.598894
Calcineurin	Skin versus Bone	2.78037e-07	3.63644e-06	0.538245
PTPN11	Skin versus Bone	2.85515e-07	3.63849e-06	0.387098
CDK2	Skin versus Bone	2.9414e-07	3.65469e-06	-0.501193
MAZ	Skin versus Bone	3.32951e-07	4.03602e-06	-0.562433
ESR1	Skin versus Bone	3.71766e-07	4.39923e-06	0.264937
PLK1	Skin versus Bone	4.12187e-07	4.76411e-06	-0.567455
TRAF3	Skin versus Bone	5.20874e-07	5.8835e-06	0.503678
RUNX1	Skin versus Bone	6.40602e-07	7.07509e-06	-0.470854
BMPR1A	Skin versus Bone	8.11983e-07	8.77295e-06	0.532464
HOXA9	Skin versus Bone	8.67113e-07	9.16926e-06	0.638197
CASP8AP2	Skin versus Bone	8.92754e-07	9.24373e-06	0.501212
ULK1	Skin versus Bone	9.56811e-07	9.44353e-06	0.649639
EED	Skin versus Bone	9.84444e-07	9.44353e-06	-0.752027
RUNX2	Skin versus Bone	9.85833e-07	9.44353e-06	0.381392
PRKAA1	Skin versus Bone	9.88056e-07	9.44353e-06	-0.509728
PIK3CA	Skin versus Bone	1.11463e-06	1.04523e-05	0.420654
CoREST.HDAC.complex	Skin versus Bone	1.15783e-06	1.06563e-05	0.485081
GATA2	Skin versus Bone	1.29246e-06	1.15581e-05	-0.556395
SMO	Skin versus Bone	1.30232e-06	1.15581e-05	-0.372813
GSK3A	Skin versus Bone	1.33862e-06	1.16718e-05	-0.575198
MAFA	Skin versus Bone	1.43923e-06	1.21644e-05	-0.430686
ERBB2	Skin versus Bone	1.44407e-06	1.21644e-05	-0.342879
STAT6	Skin versus Bone	1.79456e-06	1.48649e-05	0.485311
TBK1	Skin versus Bone	2.43491e-06	1.98385e-05	0.483826
SYK	Skin versus Bone	2.81898e-06	2.25973e-05	0.499597
CREBBP	Skin versus Bone	2.89033e-06	2.28015e-05	0.325276
MAP3K1	Skin versus Bone	3.45225e-06	2.68089e-05	0.412977
RANBP9	Skin versus Bone	3.79577e-06	2.90231e-05	0.450187
CUL3	Skin versus Bone	4.13284e-06	3.11215e-05	0.66617
CAMKK1	Skin versus Bone	4.5141e-06	3.34852e-05	0.468155
TYK2	Skin versus Bone	5.26906e-06	3.85106e-05	0.422842
VAV1	Skin versus Bone	5.73695e-06	4.07704e-05	0.437264
SMAD3.SMAD4	Skin versus Bone	5.81461e-06	4.07704e-05	0.479945
NFYB	Skin versus Bone	5.82434e-06	4.07704e-05	-0.757803
NOTCH1	Skin versus Bone	6.33524e-06	4.37308e-05	-0.406415
PRDM1	Skin versus Bone	6.4968e-06	4.40218e-05	-0.520261
PAX3	Skin versus Bone	6.55456e-06	4.40218e-05	0.614464
PRMT5	Skin versus Bone	7.01544e-06	4.6489e-05	0.494214
FOXM1	Skin versus Bone	7.42882e-06	4.80406e-05	-0.501573
ETS1	Skin versus Bone	7.44292e-06	4.80406e-05	-0.647269
BCR.ABL.fusion	Skin versus Bone	7.72477e-06	4.92206e-05	0.557409
NR1H3	Skin versus Bone	8.06144e-06	5.05717e-05	-0.581119
TBP	Skin versus Bone	8.14031e-06	5.05717e-05	-0.682455
ELF1	Skin versus Bone	8.44031e-06	5.1788e-05	-0.719434
RFXANK	Skin versus Bone	8.55906e-06	5.18763e-05	-0.718116
AHR	Skin versus Bone	1.3425e-05	8.03882e-05	-0.733106
CAMKK2	Skin versus Bone	1.47519e-05	8.65271e-05	0.318281
FADD	Skin versus Bone	1.47984e-05	8.65271e-05	0.474772
GNA13	Skin versus Bone	1.53151e-05	8.8507e-05	0.402185
PP2B	Skin versus Bone	1.69842e-05	9.68668e-05	0.435115
AHR.ARNT	Skin versus Bone	1.71515e-05	9.68668e-05	-0.626968
GATA6	Skin versus Bone	1.79489e-05	0.000100231	-0.624328
SUZ12.EZH2	Skin versus Bone	1.9087e-05	0.000105403	-0.622874
TBX3	Skin versus Bone	2.14945e-05	0.000117393	-0.46887
KIT	Skin versus Bone	2.56752e-05	0.000138702	0.388561
STAT4	Skin versus Bone	2.61382e-05	0.000139685	0.427141
VDR	Skin versus Bone	3.05989e-05	0.000161783	-0.509897
ARNT	Skin versus Bone	3.23331e-05	0.000168928	-0.509965
HRAS	Skin versus Bone	3.26301e-05	0.000168928	0.376435
MYBL2	Skin versus Bone	3.44773e-05	0.000176652	-0.571
IKBKE	Skin versus Bone	3.56234e-05	0.000180661	0.570066
PPP2CB	Skin versus Bone	3.90835e-05	0.000196207	-0.592195
POU2F1	Skin versus Bone	4.18756e-05	0.000205248	-0.469162
PIN1	Skin versus Bone	4.19817e-05	0.000205248	-0.355292
PRC2	Skin versus Bone	4.21233e-05	0.000205248	-0.570689
PSENEN	Skin versus Bone	4.27456e-05	0.000206258	0.435639
CUL4A	Skin versus Bone	5.3725e-05	0.000254983	0.567601
BTK	Skin versus Bone	5.38696e-05	0.000254983	0.381826
MAX	Skin versus Bone	6.52299e-05	0.000305842	-0.400805
mTORC1	Skin versus Bone	6.97635e-05	0.000324042	0.417917
RIPK1	Skin versus Bone	9.80272e-05	0.000451107	0.420088
TRAF6	Skin versus Bone	0.000111751	0.000509541	0.399131
MAPKAPK2	Skin versus Bone	0.000116983	0.000528549	-0.371756
TEAD1	Skin versus Bone	0.000120622	0.000540084	0.494913
ID3	Skin versus Bone	0.000132583	0.000588339	-0.54003
PBX1	Skin versus Bone	0.000136782	0.000601599	0.516864
CDK7	Skin versus Bone	0.000142026	0.000619184	-0.525363
TEAD4	Skin versus Bone	0.000158638	0.000685592	0.489957
CDON	Skin versus Bone	0.000161804	0.000693248	-0.315141
CSNK2A1	Skin versus Bone	0.000181422	0.000770657	-0.389826
STAT5B	Skin versus Bone	0.000195356	0.000822813	0.290603
EZH2	Skin versus Bone	0.000239759	0.00100135	0.358974
PRKCZ	Skin versus Bone	0.000260664	0.00107958	-0.378172
NFY	Skin versus Bone	0.000269555	0.00110718	-0.574912
PAX7	Skin versus Bone	0.000272704	0.00111093	0.45045
REL	Skin versus Bone	0.000285667	0.00115146	0.511604
AKT3	Skin versus Bone	0.00028948	0.00115146	-0.402382
PPP1R15A	Skin versus Bone	0.000289603	0.00115146	0.476365
RFX.complex	Skin versus Bone	0.000312714	0.00123348	-0.49772
PARD6A	Skin versus Bone	0.000333952	0.00130688	0.377592
MAPK15	Skin versus Bone	0.000353723	0.00137344	0.441964
IRAK1	Skin versus Bone	0.00038918	0.0014994	0.283552
SDC4	Skin versus Bone	0.000397183	0.00151846	0.419702
IL1R1	Skin versus Bone	0.000407273	0.00154515	-0.296447
MAPK12	Skin versus Bone	0.000410381	0.00154515	0.393017
RFXAP	Skin versus Bone	0.000437995	0.00163048	-0.562135
CEBPA	Skin versus Bone	0.000439606	0.00163048	0.266597
HSF1	Skin versus Bone	0.000460239	0.00169436	-0.246107
NR3C1	Skin versus Bone	0.000533653	0.00195019	0.297683
MAP2K3	Skin versus Bone	0.000554881	0.00201296	0.354111
PTK2	Skin versus Bone	0.000581424	0.00209397	0.265375
BCAR1	Skin versus Bone	0.000586424	0.00209678	0.263977
SMAD5	Skin versus Bone	0.00064816	0.00230097	0.477407
NUAK1	Skin versus Bone	0.00073577	0.00259346	-0.369874
CAMK1	Skin versus Bone	0.000796439	0.0027676	0.321178
RFX5	Skin versus Bone	0.000799564	0.0027676	-0.391915
PRRX1	Skin versus Bone	0.000801881	0.0027676	0.365561
CUL1	Skin versus Bone	0.000873974	0.00298779	0.498318
CHUK	Skin versus Bone	0.0008777	0.00298779	-0.391247
YWHAZ	Skin versus Bone	0.000938064	0.00317155	0.270226
TFAP2A	Skin versus Bone	0.00101056	0.00339357	-0.32309
HSF2	Skin versus Bone	0.00111028	0.00370342	0.471589
TAL1	Skin versus Bone	0.00117033	0.00387768	-0.316544
POLR2A	Skin versus Bone	0.00123734	0.00407258	-0.328422
MITF	Skin versus Bone	0.00127813	0.00417916	-0.284609
NKX3.1	Skin versus Bone	0.00129797	0.00421531	0.38068
SMAD2	Skin versus Bone	0.00130615	0.00421531	0.290055
FBXW7	Skin versus Bone	0.00142826	0.00457964	-0.349723
STAT3	Skin versus Bone	0.00152005	0.00484273	-0.303937
TP63	Skin versus Bone	0.00168455	0.00533096	0.270724
WWTR1	Skin versus Bone	0.00169475	0.00533096	0.334482
ZEB1	Skin versus Bone	0.00185057	0.0057845	0.445997
MAPK14	Skin versus Bone	0.00192335	0.0059628	-0.269556
HES1	Skin versus Bone	0.00193161	0.0059628	0.345396
ZFYVE9	Skin versus Bone	0.00195266	0.00599056	0.336255
CRTC3	Skin versus Bone	0.00215915	0.00658344	-0.409064
SKI	Skin versus Bone	0.00220478	0.00667785	-0.325984
PPP2CA	Skin versus Bone	0.00221699	0.00667785	-0.436808
ATM	Skin versus Bone	0.00225606	0.0067546	-0.309024
TCF7	Skin versus Bone	0.00232905	0.00693135	0.334185
ELK1	Skin versus Bone	0.00236045	0.00698299	-0.270556
NR2F2	Skin versus Bone	0.00248366	0.00730403	-0.378947
PTPN6	Skin versus Bone	0.00250225	0.0073154	0.28684
SET	Skin versus Bone	0.00267458	0.00777349	-0.373486
ERBB4	Skin versus Bone	0.00273638	0.00790686	0.255796
SRC	Skin versus Bone	0.00279797	0.00803492	-0.285565
CDK6	Skin versus Bone	0.00281303	0.00803492	0.296262
PTPN2	Skin versus Bone	0.00307678	0.00873804	-0.335158
PRKCE	Skin versus Bone	0.00318661	0.00897139	-0.255401
TCF7L2	Skin versus Bone	0.00319504	0.00897139	-0.31616
MEIS1	Skin versus Bone	0.00323886	0.00904333	0.476417
KMT2D	Skin versus Bone	0.00341306	0.00947649	0.455438
SKP2	Skin versus Bone	0.0035057	0.00967962	-0.422855
PRKG1	Skin versus Bone	0.00352529	0.00967994	0.352861
ATF1	Skin versus Bone	0.00365624	0.00998436	-0.234019
IGF1R	Skin versus Bone	0.00384994	0.0104558	-0.236908
MKL1	Skin versus Bone	0.00405681	0.0109578	-0.317642
MAPK9	Skin versus Bone	0.00408466	0.0109734	-0.290186
ATF2	Skin versus Bone	0.00416799	0.0111089	-0.245328
p38	Skin versus Bone	0.00417979	0.0111089	-0.379046
TICAM1	Skin versus Bone	0.00421642	0.0111466	0.221084
CIITA	Skin versus Bone	0.00424521	0.0111633	-0.232343
FOS	Skin versus Bone	0.00444437	0.0116255	-0.237464
IKBKG	Skin versus Bone	0.00449487	0.0116961	0.299287
RPL10	Skin versus Bone	0.00461869	0.0119557	0.316366
SETDB1.NLK.CHD7	Skin versus Bone	0.00474995	0.0122317	0.451436
RARG	Skin versus Bone	0.00497412	0.012743	0.272837
NAE1	Skin versus Bone	0.00501262	0.0127757	0.270506
CUX1	Skin versus Bone	0.00519866	0.0131823	-0.451296
ASH2L	Skin versus Bone	0.00527071	0.0132972	-0.421047
NCOR2	Skin versus Bone	0.00530897	0.0133261	0.268132
MLL2.complex	Skin versus Bone	0.00549538	0.0137246	0.429984
MEF2A	Skin versus Bone	0.00557535	0.0138548	0.203077
CyclinB.CDK1	Skin versus Bone	0.00564125	0.0138863	0.27205
MYOD1	Skin versus Bone	0.00564393	0.0138863	0.208844
SMAD1	Skin versus Bone	0.00588332	0.014404	0.227721
NCOR1	Skin versus Bone	0.00692848	0.0168797	-0.300309
MAPK10	Skin versus Bone	0.00703842	0.0170467	-0.257959
SMAD3	Skin versus Bone	0.00706565	0.0170467	0.240859
JAK3	Skin versus Bone	0.00712913	0.0171168	0.279916
CEBPD	Skin versus Bone	0.00734737	0.0175233	0.397096
RBBP5	Skin versus Bone	0.007395	0.0175233	-0.422141
NFYA	Skin versus Bone	0.00740422	0.0175233	-0.358379
KRAS	Skin versus Bone	0.00749868	0.0176628	-0.371694
PDGFRA	Skin versus Bone	0.00759141	0.0177968	-0.187741
NLK	Skin versus Bone	0.00802264	0.0187146	0.316579
GTF2I	Skin versus Bone	0.00805818	0.0187146	0.229098
MSX1	Skin versus Bone	0.00825106	0.0190734	-0.356142
PPP2R5C	Skin versus Bone	0.00833906	0.0191876	-0.276527
DNMT1	Skin versus Bone	0.00995787	0.0228067	0.223347
FOXP3	Skin versus Bone	0.0106158	0.024202	0.281687
KHSRP	Skin versus Bone	0.0107256	0.0243408	-0.343468
JUND	Skin versus Bone	0.0108598	0.0245334	-0.221827
PPP1CC	Skin versus Bone	0.0109813	0.0246955	0.417766
MAP2K2	Skin versus Bone	0.0114547	0.025644	-0.235413
GNAQ	Skin versus Bone	0.0116444	0.025952	0.229638
MAPK13	Skin versus Bone	0.011913	0.0263241	0.308625
BCL3	Skin versus Bone	0.0119173	0.0263241	-0.326074
CDK3	Skin versus Bone	0.0126612	0.0278435	0.244328
SGK3	Skin versus Bone	0.0131962	0.0288922	-0.250119
MAPK8	Skin versus Bone	0.0137163	0.0298991	-0.271206
CDK4	Skin versus Bone	0.0141079	0.0306184	0.20043
PRKCB	Skin versus Bone	0.0144863	0.031303	-0.26865
AXIN1	Skin versus Bone	0.0150807	0.0324463	0.212784
MAP3K10	Skin versus Bone	0.0153756	0.0329383	-0.262106
YAP1	Skin versus Bone	0.0157122	0.033515	0.218134
TRAF2	Skin versus Bone	0.0161332	0.0342239	0.198665
PLCG1	Skin versus Bone	0.0161823	0.0342239	0.186117
NCOA1	Skin versus Bone	0.0168526	0.0354903	-0.245405
FLT3	Skin versus Bone	0.0173887	0.0364649	0.203233
JAG1	Skin versus Bone	0.0175769	0.0367047	-0.183157
Myog.SWI.SNF.complex	Skin versus Bone	0.0184398	0.0383456	-0.359067
PHB2	Skin versus Bone	0.0189977	0.0393411	-0.245467
JAK1	Skin versus Bone	0.0193281	0.0398592	0.216352
CRX	Skin versus Bone	0.0197619	0.0405853	0.250547
RPS6KA4	Skin versus Bone	0.0198528	0.0406044	-0.272349
MXI1	Skin versus Bone	0.0203845	0.0414283	-0.28842
DVL2	Skin versus Bone	0.0204224	0.0414283	0.236122
RPS6KA2	Skin versus Bone	0.0223536	0.0451616	-0.33108
PRKD1	Skin versus Bone	0.0230341	0.046348	-0.226585
SH3RF1	Skin versus Bone	0.0244624	0.0490234	-0.233772
NPM1	Skin versus Bone	0.0258921	0.0516801	-0.220862
SREBF2	Skin versus Bone	0.0266557	0.0529914	-0.231287
CRL4.CRBN.	Skin versus Bone	0.0282265	0.0558907	0.328193
KDM1A	Skin versus Bone	0.0283727	0.0559573	0.282302
AKT1	Skin versus Bone	0.0286903	0.0561763	-0.208347
STK4	Skin versus Bone	0.0287113	0.0561763	-0.181042
GSK3B.Axin.APC	Skin versus Bone	0.0288228	0.0561763	0.204161
ROCK1	Skin versus Bone	0.0294827	0.0568506	0.257078
SIRT1	Skin versus Bone	0.029495	0.0568506	-0.23818
RCOR1	Skin versus Bone	0.029512	0.0568506	0.266571
CHEK1	Skin versus Bone	0.0303128	0.0580183	-0.165915
IL10RA	Skin versus Bone	0.0303516	0.0580183	0.178848
NR4A2	Skin versus Bone	0.0305504	0.0581745	-0.341661
KAT2B	Skin versus Bone	0.0314013	0.0595666	-0.262192
CEBPB	Skin versus Bone	0.0327083	0.0618101	0.203528
UBTF	Skin versus Bone	0.03454	0.0650243	-0.20841
IL4R	Skin versus Bone	0.0347261	0.0651278	0.174869
JAK2	Skin versus Bone	0.0351615	0.0656964	0.200231
CDK1	Skin versus Bone	0.0363607	0.0676826	-0.211582
PIAS1	Skin versus Bone	0.0368945	0.06842	-0.1927
TRIM28	Skin versus Bone	0.0393371	0.0726786	-0.275907
LYN	Skin versus Bone	0.0403543	0.0742818	0.226833
DLX5	Skin versus Bone	0.0407504	0.0747341	-0.219625
PDX1	Skin versus Bone	0.0430783	0.0786666	-0.359887
DCX.DET1.COP1	Skin versus Bone	0.0432112	0.0786666	0.328087
CyclinE.CDK2	Skin versus Bone	0.0453749	0.082304	-0.302481
SRF	Skin versus Bone	0.0460043	0.0831423	-0.190124
RARB	Skin versus Bone	0.0498439	0.089458	0.199253
FOSL1	Skin versus Bone	0.0498589	0.089458	-0.299517
ZNF217	Skin versus Bone	0.0500744	0.0895215	0.232345
FOXO1	Skin versus Bone	0.0502596	0.0895305	0.151281
CCND1	Skin versus Bone	0.0532914	0.0945923	-0.146526
MAP3K11	Skin versus Bone	0.054385	0.0961898	-0.163946
MYB	Skin versus Bone	0.0550598	0.0970381	-0.166402
MAPK3	Skin versus Bone	0.0557211	0.0977469	-0.177614
SREBF1	Skin versus Bone	0.0558553	0.0977469	-0.151665
PPARD	Skin versus Bone	0.0568688	0.0991712	0.199398
MAPK1	Skin versus Bone	0.058115	0.10099	-0.16955
AMPK	Skin versus Bone	0.0587916	0.10181	-0.183516
IKBKB	Skin versus Bone	0.059584	0.102795	-0.187041
MAP2K4	Skin versus Bone	0.0597743	0.102795	0.123143
ABL1	Skin versus Bone	0.0631802	0.107915	-0.199209
NR1H4	Skin versus Bone	0.0631858	0.107915	0.195116
DUSP6	Skin versus Bone	0.0659042	0.112173	-0.187807
SETDB1	Skin versus Bone	0.0661516	0.112209	0.334222
CSNK2B	Skin versus Bone	0.0692232	0.11702	-0.254331
SMC3	Skin versus Bone	0.0722796	0.121172	-0.20194
MAP2K6	Skin versus Bone	0.072444	0.121172	0.161645
AURKB	Skin versus Bone	0.0725226	0.121172	-0.195425
FLI1	Skin versus Bone	0.0726555	0.121172	0.206587
AKT2	Skin versus Bone	0.0728983	0.121172	-0.176779
IKK.complex	Skin versus Bone	0.0748098	0.123935	0.124507
JAG2	Skin versus Bone	0.0762631	0.125923	-0.140417
POU5F1	Skin versus Bone	0.0780945	0.12852	0.175101
RPS6KA5	Skin versus Bone	0.079384	0.130211	-0.189095
RASA1	Skin versus Bone	0.0799142	0.130649	0.191602
PKN1	Skin versus Bone	0.0844988	0.137692	-0.18514
AURKA	Skin versus Bone	0.0851545	0.138306	0.148363
MYOG	Skin versus Bone	0.0855788	0.138543	-0.162511
LRP5	Skin versus Bone	0.0877874	0.141657	-0.132342
GSK3B	Skin versus Bone	0.0919224	0.147849	-0.150876
INSR	Skin versus Bone	0.094818	0.152015	-0.13462
NR2F6	Skin versus Bone	0.0969227	0.154889	0.198649
NOTCH2	Skin versus Bone	0.0981544	0.1561	-0.146256
TCF4	Skin versus Bone	0.0983087	0.1561	0.166895
SCF.FBW7	Skin versus Bone	0.101892	0.161275	0.277151
MEF2D	Skin versus Bone	0.105345	0.166211	-0.225162
PKCtheta.Nfix	Skin versus Bone	0.105934	0.166611	0.158488
ERK1.2	Skin versus Bone	0.107824	0.16905	-0.138467
PTPN1	Skin versus Bone	0.111684	0.17455	0.153495
INCENP	Skin versus Bone	0.113188	0.176058	-0.228101
NOTCH3	Skin versus Bone	0.113585	0.176058	0.13633
PRKCD	Skin versus Bone	0.113711	0.176058	-0.153932
HMT	Skin versus Bone	0.114625	0.176921	0.257564
PPM1A	Skin versus Bone	0.117353	0.180571	0.182361
PRKCI	Skin versus Bone	0.118946	0.182458	-0.205807
REST	Skin versus Bone	0.119369	0.182543	0.22654
CASP8	Skin versus Bone	0.120666	0.18396	0.109451
TNFRSF1B	Skin versus Bone	0.121573	0.184776	-0.126554
SGK2	Skin versus Bone	0.123654	0.187366	-0.16887
PAK2	Skin versus Bone	0.124494	0.187545	-0.201727
AKT	Skin versus Bone	0.124527	0.187545	-0.143951
SIRT2	Skin versus Bone	0.126319	0.189669	-0.21166
NR2F1	Skin versus Bone	0.128627	0.192552	-0.20747
RANBP3	Skin versus Bone	0.129587	0.193408	-0.16434
IFNGR2.INFGR1	Skin versus Bone	0.132153	0.196024	0.116188
KLF5	Skin versus Bone	0.132447	0.196024	0.126524
HNF1A	Skin versus Bone	0.132523	0.196024	-0.159111
LEF1	Skin versus Bone	0.133234	0.19649	0.139745
MEK1.2	Skin versus Bone	0.1343	0.197477	-0.119968
CDK5	Skin versus Bone	0.136766	0.200509	0.156056
USF1	Skin versus Bone	0.141965	0.20752	-0.196004
HDAC6	Skin versus Bone	0.145688	0.212337	0.127873
HSP90AB1	Skin versus Bone	0.150823	0.218617	-0.192158
CHD7	Skin versus Bone	0.150876	0.218617	0.269031
MYD88	Skin versus Bone	0.156063	0.225474	0.12627
SMARCD3	Skin versus Bone	0.15895	0.22898	-0.188768
PPARG	Skin versus Bone	0.159611	0.229268	0.11354
MAFF	Skin versus Bone	0.161309	0.23074	0.204615
CYLD	Skin versus Bone	0.161564	0.23074	-0.152048
NCOA3	Skin versus Bone	0.168949	0.240595	0.107575
CSNK1E	Skin versus Bone	0.169916	0.241281	-0.203618
RBPJ	Skin versus Bone	0.173334	0.245433	0.127782
FGFR4	Skin versus Bone	0.174155	0.245895	0.106038
CASP3	Skin versus Bone	0.18231	0.25668	-0.17893
P300.PCAF	Skin versus Bone	0.183643	0.257697	-0.190494
TJP2	Skin versus Bone	0.18407	0.257697	-0.107397
SMAD4	Skin versus Bone	0.185367	0.2583	0.102219
MLL1.complex	Skin versus Bone	0.18554	0.2583	0.178638
DAB1	Skin versus Bone	0.191548	0.26592	-0.168769
KLF4	Skin versus Bone	0.198886	0.275338	0.163353
BORA	Skin versus Bone	0.201015	0.277512	0.115138
DLL4	Skin versus Bone	0.203431	0.28007	-0.0979296
X14.3.3	Skin versus Bone	0.217382	0.29845	0.110768
MAP2K1	Skin versus Bone	0.220264	0.301573	-0.102311
NEDD4L	Skin versus Bone	0.227306	0.31036	0.129284
STK11	Skin versus Bone	0.228467	0.31109	-0.100701
TP53RK	Skin versus Bone	0.232598	0.31585	-0.127478
TCF12	Skin versus Bone	0.237839	0.322087	-0.126938
DDB1	Skin versus Bone	0.239684	0.323704	-0.171465
CSNK1A1	Skin versus Bone	0.240376	0.323758	0.168677
DLL3	Skin versus Bone	0.241125	0.323889	0.101254
LCK	Skin versus Bone	0.244361	0.327351	-0.105667
TLRs	Skin versus Bone	0.253857	0.339158	-0.0973677
FOXO3	Skin versus Bone	0.261084	0.347878	-0.0865909
CDKN1A	Skin versus Bone	0.262452	0.348766	0.078642
g.secretase	Skin versus Bone	0.265168	0.351436	-0.0970924
ILF3	Skin versus Bone	0.266531	0.352303	-0.128943
NFKBIA	Skin versus Bone	0.269685	0.355527	0.0983125
HIF1A	Skin versus Bone	0.280368	0.367023	-0.0851239
CTNNB1	Skin versus Bone	0.280406	0.367023	-0.100865
AGTR1	Skin versus Bone	0.280621	0.367023	-0.0926318
MAFK	Skin versus Bone	0.281846	0.367657	0.137471
EGFR	Skin versus Bone	0.283068	0.368285	-0.0851686
E2F1	Skin versus Bone	0.284257	0.368866	-0.118602
TP53	Skin versus Bone	0.289141	0.373966	-0.0752551
MLL.SET.subcomplex	Skin versus Bone	0.289692	0.373966	-0.16382
GLI3	Skin versus Bone	0.311808	0.401473	0.0792765
ITCH	Skin versus Bone	0.313426	0.402513	0.0934113
NR4A1	Skin versus Bone	0.319054	0.408685	0.0809305
SF1	Skin versus Bone	0.326632	0.417316	0.140472
CDC25A	Skin versus Bone	0.333735	0.425298	-0.141895
SOX9	Skin versus Bone	0.335746	0.426767	-0.115904
DDB2	Skin versus Bone	0.33877	0.429512	-0.122854
NFE2L2	Skin versus Bone	0.340776	0.430956	-0.0834701
RXRB	Skin versus Bone	0.342527	0.43178	-0.108322
TNFRSF13C	Skin versus Bone	0.343165	0.43178	-0.0741666
KAT5	Skin versus Bone	0.344164	0.431943	-0.121129
EGR1	Skin versus Bone	0.351997	0.440661	-0.121916
PRKCA	Skin versus Bone	0.354701	0.442579	0.0713716
NOS1	Skin versus Bone	0.35621	0.442579	0.120523
FYN	Skin versus Bone	0.357044	0.442579	0.0892694
NFKB1	Skin versus Bone	0.357091	0.442579	0.0606892
LRP6	Skin versus Bone	0.358561	0.443295	-0.0735976
RPS6KB1	Skin versus Bone	0.366663	0.452187	0.0670266
SCF.betaTRCP	Skin versus Bone	0.387324	0.476486	0.141892
HDAC2	Skin versus Bone	0.389148	0.477547	-0.0784722
CDKN2A	Skin versus Bone	0.396051	0.484821	-0.109114
SIK1	Skin versus Bone	0.406429	0.496303	-0.0936635
APP	Skin versus Bone	0.410701	0.50029	-0.0701621
PRKDC	Skin versus Bone	0.413888	0.50294	-0.133769
ATR	Skin versus Bone	0.434707	0.526949	-0.110054
MDM2	Skin versus Bone	0.438934	0.530779	-0.0669896
GLI1	Skin versus Bone	0.446887	0.539082	0.0592861
CALM1	Skin versus Bone	0.447969	0.539082	0.0678231
CXCL1	Skin versus Bone	0.461644	0.554196	-0.0687068
HAND1	Skin versus Bone	0.471992	0.564215	0.0671306
SCF.SKP2	Skin versus Bone	0.472261	0.564215	0.111652
PTEN	Skin versus Bone	0.483987	0.576839	-0.0627644
NCK1	Skin versus Bone	0.48988	0.581076	0.0787644
GATA3	Skin versus Bone	0.489881	0.581076	-0.093538
EWSR1	Skin versus Bone	0.497672	0.588912	-0.0509229
PAK1	Skin versus Bone	0.505287	0.596502	-0.0537007
MAPK7	Skin versus Bone	0.523605	0.616663	-0.106677
ROBO	Skin versus Bone	0.531436	0.624269	-0.0994257
TGFBR1	Skin versus Bone	0.532575	0.624269	0.0485504
BRCA1	Skin versus Bone	0.538089	0.629247	0.0465867
PSEN1	Skin versus Bone	0.539655	0.629598	-0.0562218
TLR4	Skin versus Bone	0.550634	0.640902	-0.0507164
FAS	Skin versus Bone	0.552344	0.64139	-0.0536796
TGFBR2	Skin versus Bone	0.559645	0.648353	-0.0537706
FGFR1	Skin versus Bone	0.561108	0.648537	-0.0475285
KMT2A	Skin versus Bone	0.564487	0.650928	-0.0933521
MEF2C	Skin versus Bone	0.573005	0.659222	-0.0768976
DVL3	Skin versus Bone	0.584531	0.670928	0.0631127
IRF3	Skin versus Bone	0.592082	0.677074	-0.0494084
NfKb.p65.p50	Skin versus Bone	0.59261	0.677074	-0.0586478
IKZF1	Skin versus Bone	0.601586	0.685752	-0.0504529
MAP3K5	Skin versus Bone	0.603875	0.686787	-0.0402647
LAT	Skin versus Bone	0.611198	0.693529	-0.0449833
WT1	Skin versus Bone	0.619002	0.700784	0.0629826
CyclinD.CDK4	Skin versus Bone	0.629225	0.710738	0.0451219
ADAM17	Skin versus Bone	0.637929	0.718936	-0.0404046
GABARAP	Skin versus Bone	0.639425	0.718992	0.0435316
HDAC5	Skin versus Bone	0.64675	0.725586	0.0356315
BAD	Skin versus Bone	0.656944	0.735251	0.0393292
PTCRA	Skin versus Bone	0.658974	0.735251	-0.0412171
MTOR	Skin versus Bone	0.659803	0.735251	0.0356444
BTRC	Skin versus Bone	0.662809	0.736949	-0.0751881
JNK	Skin versus Bone	0.666085	0.738939	-0.0529117
SGK1	Skin versus Bone	0.675359	0.746784	0.0429936
NFATC1	Skin versus Bone	0.676163	0.746784	-0.0303996
SPAG9	Skin versus Bone	0.683791	0.753534	0.0392723
EP300	Skin versus Bone	0.689467	0.758109	0.0379677
FOXO4	Skin versus Bone	0.693214	0.760546	0.0294144
YWHAB	Skin versus Bone	0.697413	0.763468	-0.0303488
SOX2	Skin versus Bone	0.724492	0.790051	0.0453409
SRY	Skin versus Bone	0.724875	0.790051	-0.0525169
PRKACA	Skin versus Bone	0.728862	0.792658	-0.0375578
MET	Skin versus Bone	0.731652	0.793954	-0.0299088
GNG12	Skin versus Bone	0.735525	0.796418	-0.0309144
PRKCQ	Skin versus Bone	0.753769	0.814398	0.0219379
NFATC2	Skin versus Bone	0.765162	0.824914	0.025437
SP1	Skin versus Bone	0.775266	0.83241	0.0262608
PML	Skin versus Bone	0.775465	0.83241	-0.0236082
JUN	Skin versus Bone	0.77964	0.83481	-0.0255514
DDX5	Skin versus Bone	0.78106	0.83481	0.034746
SPEN	Skin versus Bone	0.783845	0.835989	-0.0337317
CREB1	Skin versus Bone	0.78655	0.837036	-0.0243149
PTPRC	Skin versus Bone	0.788256	0.837036	0.0227272
KIF7	Skin versus Bone	0.789879	0.837036	0.0243266
SUFU	Skin versus Bone	0.81576	0.861075	0.020112
MAPK11	Skin versus Bone	0.816029	0.861075	0.024788
MAP3K7	Skin versus Bone	0.820808	0.864283	-0.0220373
PTPRR	Skin versus Bone	0.82652	0.868413	-0.0318199
CBX3	Skin versus Bone	0.828225	0.868413	0.0298832
HSP90AA1	Skin versus Bone	0.837752	0.876553	0.0273239
FRS2	Skin versus Bone	0.85382	0.89118	-0.0179323
MAF	Skin versus Bone	0.855318	0.89118	-0.017014
POU3F1	Skin versus Bone	0.866254	0.900687	0.0186267
DLK1	Skin versus Bone	0.872167	0.904695	-0.0148384
RPS6KA3	Skin versus Bone	0.873749	0.904695	-0.0146926
NUMB	Skin versus Bone	0.875923	0.90506	0.0139988
HMGA1	Skin versus Bone	0.879602	0.906976	-0.011953
LATS2	Skin versus Bone	0.902658	0.928085	-0.00896205
SFN	Skin versus Bone	0.903809	0.928085	0.0136141
MYOCD	Skin versus Bone	0.906454	0.928882	-0.0129688
PRKAA2	Skin versus Bone	0.912039	0.931637	-0.0130175
LATS1	Skin versus Bone	0.912891	0.931637	0.0121232
RXRA	Skin versus Bone	0.921237	0.938227	0.0084529
RUNX3	Skin versus Bone	0.929654	0.944864	-0.00849963
TRAF1	Skin versus Bone	0.946419	0.959939	-0.00603605
PPP1CA	Skin versus Bone	0.950367	0.961697	-0.00600371
HTT	Skin versus Bone	0.953202	0.961697	-0.00446179
LTBR	Skin versus Bone	0.953957	0.961697	-0.00517626
STK3	Skin versus Bone	0.960212	0.966043	0.00399144
IL6ST	Skin versus Bone	0.962521	0.96641	-0.00355082
MAPK8IP1	Skin versus Bone	0.976497	0.978026	0.00345096
ROBO1	Skin versus Bone	0.978026	0.978026	-0.00354115
